# Supplementary material for: Molecular signatures of mammalian hibernation: comparisons with alternative phenotypes
Source: BMC Genomics. 2013 Aug 20;14:567. doi: 10.1186/1471-2164-14-567 (PMC3751779; doi:10.1186/1471-2164-14-567)
Supplement: Additional file 1: Table S1 — ANOVA results of differentially expressed genes during hibernation. Probe ID indicates the probe ID on the microarray. Gene indicates the annotation of probes in the human gene symbol. ANOVA p indicates p-values of ANOVA between post-reproduction (P), torpor (T), and arousal episodes (A). The 4th column showes q-values of ANOVA p-values after multiple test correction. The 5th-7th columns show log2 transformed signals in A, P, and T states, respectively. The 8-10th columns show log2 fold-changes (LFC) between each pair of states. The 11-13th columns show Tukey’s honestly significant difference test p-value between each pair of states. The rows were ranked in the order of the q-value. [file 1471-2164-14-567-S1.xls]

## Sheet: Sheet1
Probe ID	Gene	ANOVA p	q-value	A	P	T	P-A LFC	T-A LFC	T-P LFC	P-A Tukey p	T-A Tukey p	T-P Tukey p
102_016_O13	CIRBP	8.07314e-11	3.08444e-07	1.62117	0.600904	3.00339	-1.02027	1.38222	2.40249	7.71677e-05	4.35843e-07	5.45558e-11
104_019COPY_I16	ELOVL6	1.95368e-08	3.08513e-05	2.13031	6.30966	2.12636	4.17934	-0.00395356	-4.1833	1.18515e-07	0.999961	7.53598e-08
102_018_M14	PGD	2.42249e-08	3.08513e-05	-0.986342	0.478435	-1.24421	1.46478	-0.257866	-1.72264	7.05336e-07	0.358465	3.32302e-08
102_016_K12	INSIG1	4.12315e-08	3.93825e-05	1.79802	3.3037	1.22625	1.50569	-0.571771	-2.07746	7.05238e-06	0.0436069	3.09256e-08
100-003C_G09_2007-01-12	C10orf58	1.03503e-07	6.04698e-05	3.71504	3.07798	4.15535	-0.637057	0.440307	1.07736	0.000162119	0.00366882	5.87575e-08
101_018_D12	C1orf93	1.27766e-07	6.04698e-05	1.17588	0.630557	1.72435	-0.545319	0.54847	1.09379	0.00120494	0.000597049	7.53767e-08
102_023_J02	CRYL1	1.52896e-07	6.04698e-05	-0.804606	0.605089	-0.902226	1.40969	-0.0976202	-1.50732	1.4751e-06	0.86	3.47427e-07
104_017COPY_L17	SCD	1.37603e-07	6.04698e-05	4.44475	7.02694	4.50856	2.58219	0.0638049	-2.51839	6.14003e-07	0.978555	5.98899e-07
104_011COPY_L13	THRSP	1.5485e-07	6.04698e-05	5.40261	8.194	6.30057	2.79138	0.897963	-1.89342	1.12938e-07	0.0237523	2.45144e-05
101_005_E11	ALDH2	1.92341e-07	6.12385e-05	2.85085	4.6395	4.02385	1.78865	1.17301	-0.615643	1.66887e-07	3.24481e-05	0.0227109
100-002B_H04_2007-01-09	APLP1	1.90076e-07	6.12385e-05	1.28083	2.30465	1.73847	1.02382	0.457639	-0.56618	1.08106e-07	0.00179559	0.000290404
104_017COPY_F12	KIAA0776	2.48243e-07	7.29571e-05	4.91146	6.92206	5.62958	2.0106	0.718119	-1.29248	1.62952e-07	0.0138118	6.55285e-05
104-001C_G08_2008-01-04	A2M	7.8402e-07	0.00014753	4.29152	2.01445	4.2331	-2.27707	-0.0584184	2.21865	3.1697e-06	0.981374	3.14052e-06
102_031_H07	BTF3	6.05954e-07	0.00014753	1.91121	2.62084	2.59366	0.709627	0.682447	-0.0271807	3.7791e-06	2.65982e-06	0.962717
101-003B_E11_2007-02-02	BTF3L4	8.08662e-07	0.00014753	-0.296933	-1.41671	-0.153438	-1.11977	0.143495	1.26327	1.09541e-05	0.679341	1.29661e-06
100-004D_D07_2007-01-20	CAT	6.7565e-07	0.00014753	3.81286	5.77848	4.58133	1.96562	0.768474	-1.19715	4.15417e-07	0.0110152	0.000251635
102-004C_A05_2007-02-23	FASN	8.10896e-07	0.00014753	0.29843	2.72328	0.632963	2.42485	0.334533	-2.09031	1.48879e-06	0.557343	8.7428e-06
100-005A_A05_2007-01-19	GPAM	5.73482e-07	0.00014753	1.08061	3.34751	1.40139	2.26689	0.320774	-1.94612	1.03852e-06	0.525736	6.63185e-06
104-001D_D12_2008-01-04	GSTA3	7.20986e-07	0.00014753	4.28356	5.87997	5.32806	1.59641	1.04449	-0.551913	6.20978e-07	9.52414e-05	0.0362786
104_018COPY_B13	CYP2D6	1.08074e-06	0.000187687	3.44034	5.04222	4.23743	1.60189	0.797092	-0.804796	6.31801e-07	0.00185432	0.00237659
104-004A_B02_2008-01-28	GSTM1	1.3467e-06	0.000220601	2.21413	4.65972	2.9302	2.44559	0.716072	-1.72952	1.09839e-06	0.0835302	9.0415e-05
104_018COPY_D18	CROT	1.54841e-06	0.000236635	2.91511	1.41413	3.38821	-1.50097	0.473099	1.97407	8.35243e-05	0.200076	1.33317e-06
100-005D_D05_2007-01-23	TFB2M	2.47315e-06	0.000337463	-0.937533	0.511595	-1.3977	1.44913	-0.460166	-1.90929	0.00012425	0.2153	2.11834e-06
102_024_I13	SLC27A5	2.90838e-06	0.000370395	0.564113	1.37052	0.613472	0.806407	0.0493587	-0.757048	8.48344e-06	0.911273	1.40628e-05
104-003A_H12_2008-01-24	UGT2B17	2.82326e-06	0.000370395	4.42496	6.04618	4.2906	1.62122	-0.134359	-1.75558	2.3568e-05	0.863943	5.44129e-06
102_009_O10	CCDC117	3.39425e-06	0.000376045	0.424808	0.860503	-0.402112	0.435695	-0.82692	-1.26262	0.0820977	0.000443236	3.15364e-06
104_026COPY_A19	ITIH3	3.61857e-06	0.000376045	5.34518	4.22601	6.24246	-1.11917	0.89728	2.01645	0.00320997	0.0113384	2.12976e-06
101_018_L14	PDE1C	3.64173e-06	0.000376045	-1.38819	-1.09686	-1.92431	0.291334	-0.536119	-0.827453	0.0760018	0.000513485	3.28972e-06
104_022COPY_A14	SLC25A4	3.26581e-06	0.000376045	2.72504	1.70133	3.12673	-1.02371	0.401687	1.4254	0.000264263	0.134024	2.43794e-06
100-003D_E10_2007-01-13	SLC16A12	3.87443e-06	0.000389546	1.46278	0.320435	1.13193	-1.14235	-0.330856	0.81149	3.20392e-06	0.117383	0.000201453
104_008COPY_B20	AOX1	4.36967e-06	0.000428073	-1.05547	0.939993	-0.635637	1.99546	0.419833	-1.57563	5.11871e-06	0.326988	8.38567e-05
104_017COPY_J18	PNPLA8	5.07901e-06	0.000479394	1.44694	2.4974	1.58892	1.05046	0.141986	-0.908473	8.99149e-06	0.643203	4.40638e-05
104-001D_B02_2008-01-03	MGST1	6.13533e-06	0.000558114	5.55677	6.62771	6.10417	1.07094	0.547403	-0.523537	3.71906e-06	0.00417834	0.00803218
104-001D_H01_2008-01-03	FN1	7.14416e-06	0.000609208	4.08571	5.32851	5.29299	1.2428	1.20728	-0.0355198	3.92807e-05	2.51516e-05	0.985053
101_004_C23	GNAI2	7.26364e-06	0.000609208	1.20312	0.582209	1.48311	-0.620914	0.279984	0.900898	0.000710655	0.111799	5.04416e-06
104_011COPY_B17	LOC100137047	7.67395e-06	0.000623814	1.79503	2.80784	2.26316	1.01281	0.468128	-0.544682	4.57022e-06	0.0103573	0.00417404
102_008_L22	TMEM50B	9.12393e-06	0.000697182	0.11359	0.545727	-0.434187	0.432137	-0.547777	-0.979914	0.029675	0.00332767	6.2738e-06
104-004C_G11_2008-01-10	CYP4A11	1.33239e-05	0.000925558	4.76889	2.93947	6.37886	-1.82942	1.60997	3.43939	0.00957228	0.0152007	8.08184e-06
104-002D_F01_2008-01-15	APOB	1.3752e-05	0.000938238	4.36239	4.50836	5.21799	0.14597	0.855598	0.709628	0.619117	2.16261e-05	0.000334085
104_015COPY_E24	UGT2B4	1.5577e-05	0.00104411	4.29022	6.26397	4.71229	1.97375	0.422071	-1.55168	1.76469e-05	0.377605	0.000253164
100-003B_B06_2007-01-11	ASS1	1.72768e-05	0.00111878	2.0042	3.87156	2.1282	1.86737	0.124	-1.74337	4.41942e-05	0.918014	7.51577e-05
101-001B_A09_2007-01-25	BHMT2	1.81129e-05	0.00115338	-0.49704	1.07459	0.109774	1.57163	0.606815	-0.964814	1.17123e-05	0.048413	0.00234466
100-005E_H10_2007-01-23	ETFDH	1.88397e-05	0.00117999	2.35954	1.9978	2.95601	-0.361738	0.596472	0.95821	0.0907845	0.00228039	1.55468e-05
101-002D_A05_2007-01-30	C1orf128	2.04676e-05	0.00125279	1.19135	1.86955	0.953065	0.678199	-0.238282	-0.916481	0.00081988	0.258766	1.6497e-05
102-005D_C08_2007-02-24	HRSP12	2.06578e-05	0.00125279	3.12405	4.93056	3.86385	1.80651	0.739802	-1.06671	1.29501e-05	0.0365969	0.00353557
104-004D_A08_2008-01-10	CYP3A4	2.41464e-05	0.0014193	4.03285	5.9095	4.59041	1.87665	0.557564	-1.31908	1.95573e-05	0.169365	0.000915396
101_007_G12	UBQLN1	2.51118e-05	0.00145368	2.52748	3.19649	1.91468	0.669015	-0.612798	-1.28181	0.0153488	0.0181216	1.55114e-05
104_018COPY_O03	PCK1	2.55519e-05	0.00145708	7.27603	4.83759	8.3173	-2.43845	1.04126	3.47971	0.00153008	0.17788	1.84873e-05
101-001C_A11_2007-01-26	BLOC1S1	2.70949e-05	0.00150028	1.40253	1.73529	2.06136	0.332757	0.658823	0.326066	0.024873	1.65871e-05	0.0239175
101_012_P07	FOXO3	2.79138e-05	0.00150304	-0.350033	0.906376	-0.447532	1.25641	-0.0974991	-1.35391	0.000174751	0.910898	5.06915e-05
104-004C_B10_2008-01-10	HMGCS2	3.17977e-05	0.00166421	4.82352	4.8481	5.63485	0.0245802	0.81133	0.78675	0.987888	0.00010009	0.000221675
104_016COPY_G19	LOC728160	3.2378e-05	0.00167168	5.01179	6.46963	5.53571	1.45785	0.523924	-0.933921	2.22123e-05	0.0854767	0.00244443
102_028_J02	LOC728198	3.44821e-05	0.00171874	-1.29198	-2.02794	-1.3549	-0.73596	-0.0629178	0.673042	7.56294e-05	0.878175	0.000161428
102_012_G06	MTUS1	3.5089e-05	0.00171874	0.621591	0.127906	-0.207721	-0.493685	-0.829313	-0.335628	0.00941506	2.22314e-05	0.0785251
104_017COPY_I18	CCNDBP1	3.64844e-05	0.00176447	2.13098	3.03257	2.68565	0.901589	0.554671	-0.346918	2.77772e-05	0.00294792	0.0800156
102-002A_E11_2007-02-07	QDPR	4.00682e-05	0.00191357	2.40005	3.26416	2.98136	0.86411	0.581316	-0.282795	3.69552e-05	0.00158263	0.162817
104_016COPY_O21	RPL12	4.12233e-05	0.00194443	0.601424	1.95191	1.51742	1.35049	0.915997	-0.434494	3.88301e-05	0.00151771	0.174284
104_009COPY_C16	HSD3B2	4.61521e-05	0.00212664	1.94188	3.64161	2.13657	1.69973	0.194687	-1.50504	8.46161e-05	0.796257	0.000260339
104_019COPY_C05	HSPH1	4.78694e-05	0.00212664	1.91546	2.47597	1.12056	0.560514	-0.794901	-1.35541	0.0802262	0.00648636	3.58046e-05
101_016_M03	NPM1	4.69326e-05	0.00212664	1.56378	0.788381	2.02724	-0.775402	0.463455	1.23886	0.00572263	0.0889222	2.99701e-05
104-005B_E03_2008-01-11	PEX19	4.7354e-05	0.00212664	1.08886	0.806989	1.78367	-0.281872	0.694813	0.976685	0.291916	0.00159842	5.4486e-05
104_026COPY_K07	ECHDC1	5.19335e-05	0.00225475	0.476592	2.93007	0.114765	2.45348	-0.361827	-2.8153	0.000470658	0.755887	6.97097e-05
102_016_K13	ID2	5.17203e-05	0.00225475	2.12962	1.59943	3.27953	-0.530186	1.14992	1.6801	0.232226	0.0022556	5.3233e-05
103-001A_A03_2007-05-18	SRRD	5.32958e-05	0.00228394	-0.878899	-1.40192	-0.455508	-0.523023	0.423391	0.946414	0.0152868	0.0382798	3.29592e-05
102_014_P05	UQCRC2	5.41314e-05	0.00228394	0.935761	2.14207	0.977892	1.20631	0.0421312	-1.16418	0.000155641	0.980832	0.000172857
104_009COPY_E10	TP53INP1	5.51494e-05	0.00228668	4.61743	2.76071	3.00924	-1.85673	-1.60819	0.248537	0.000130924	0.000331788	0.764429
102_032_P20	GAP43	5.77778e-05	0.00234838	-0.770441	0.135303	-0.0917439	0.905744	0.678697	-0.227047	7.36265e-05	0.000935121	0.368995
104_016COPY_E06	ELOVL5	6.0543e-05	0.00242718	0.257688	1.99651	0.680315	1.73882	0.422627	-1.31619	5.96498e-05	0.353339	0.00102891
100-002A_H09_2007-01-06	DCTN5	6.25718e-05	0.00246457	1.29225	0.628315	1.24064	-0.663932	-0.0516046	0.612327	0.000138758	0.907251	0.000260728
101_012_N19	CST3	6.37329e-05	0.00248469	2.82649	3.52113	3.38324	0.694639	0.556753	-0.137885	0.000105047	0.000629738	0.5476
100-004A_D02_2007-01-16	POLR2E	6.61722e-05	0.00255373	-0.85093	0.0853822	-0.919168	0.936312	-0.0682378	-1.00455	0.000361946	0.930073	0.000118263
101-003B_A09_2007-02-02	GSTK1	7.04582e-05	0.00255791	2.55633	3.57461	3.15867	1.01827	0.602334	-0.415938	5.08048e-05	0.00608601	0.0754259
102_035_L18	KIAA1826	7.05853e-05	0.00255791	0.782632	1.22703	0.380634	0.444401	-0.401998	-0.846399	0.0247926	0.0310228	4.4421e-05
103-001A_B07_2007-05-18	LOC645381	7.04826e-05	0.00255791	1.01606	0.3235	1.3514	-0.692559	0.335345	1.0279	0.00424651	0.17092	4.87346e-05
101_016_H19	MRPL23	7.16366e-05	0.00255791	0.819093	1.55029	0.938526	0.731197	0.119434	-0.611763	0.000100259	0.640441	0.000564735
101_018_K20	SDCBP	6.95379e-05	0.00255791	1.7437	2.16174	1.24792	0.418037	-0.495783	-0.913819	0.0551906	0.0136586	4.75239e-05
101_016_L03	TALDO1	6.72321e-05	0.00255791	-1.6495	-0.196908	-1.54251	1.45259	0.106988	-1.34561	0.00015192	0.917477	0.000270462
104-005C_A06_2008-01-12	TAX1BP1	6.90306e-05	0.00255791	-0.426468	-0.813586	0.250488	-0.387118	0.676956	1.06407	0.154817	0.00463269	5.97432e-05
101_013_I23	STK17A	7.24379e-05	0.00256257	0.571233	-0.239072	0.100263	-0.810305	-0.47097	0.339335	5.10582e-05	0.00701691	0.0673199
104-004B_D08_2008-01-29	LDHA	7.45042e-05	0.00261149	6.63888	4.9369	6.79254	-1.70198	0.153656	1.85564	0.000447202	0.898677	0.000122973
104-002D_D10_2008-01-15	FMO5	7.70337e-05	0.00267561	0.724165	2.37952	1.31484	1.65536	0.590677	-1.06468	5.38105e-05	0.116396	0.00428281
104-005C_E12_2008-01-12	CYP1A2	8.12417e-05	0.00272645	-0.264187	2.30527	0.35303	2.56945	0.617217	-1.95224	8.078e-05	0.378557	0.00126142
101-002B_B03_2007-01-29	IGJ	8.1352e-05	0.00272645	0.667653	2.37316	0.597042	1.70551	-0.0706107	-1.77612	0.00035767	0.976769	0.000166342
101_010_N11	POLR2G	7.98081e-05	0.00272645	1.67197	1.18578	2.3793	-0.486181	0.707335	1.19352	0.102163	0.0082657	6.09526e-05
104-001C_B09_2008-01-04	RPL3	8.07257e-05	0.00272645	1.21704	1.19249	2.22909	-0.0245565	1.01205	1.03661	0.993595	0.000314595	0.000361346
101_017_K22	LOC283755	8.36226e-05	0.00277818	5.03925	5.64063	5.82696	0.601373	0.787701	0.186327	0.00269878	7.70617e-05	0.455937
100-001D_D07_2006-12-19	ACAA2	8.61113e-05	0.00281573	4.17889	3.57781	5.02392	-0.601081	0.845038	1.44612	0.0957566	0.00950967	6.44734e-05
100-003B_E03_2007-01-11	ACSM1	8.62268e-05	0.00281573	0.534164	1.39552	0.925009	0.86136	0.390844	-0.470516	5.39373e-05	0.03775	0.0149434
100-005C_B03_2007-01-22	LOC100128731	8.70809e-05	0.00281952	0.865361	1.60005	1.08261	0.734688	0.217252	-0.517436	7.12978e-05	0.231322	0.00234994
104-001D_D02_2008-01-03	CXCL12	9.17702e-05	0.00289235	2.01311	2.70616	2.98846	0.693049	0.975348	0.282299	0.00481496	7.26829e-05	0.312276
100-005B_H04_2007-01-19	EPC2	9.45306e-05	0.00289235	8.78446	9.74169	9.5252	0.957226	0.740742	-0.216483	0.000133671	0.00110641	0.474522
104-002D_A03_2008-01-15	SORD	9.35468e-05	0.00289235	4.26867	5.1181	4.68437	0.849429	0.415699	-0.43373	5.88204e-05	0.0252138	0.0242939
101_010_C14	UGP2	9.46295e-05	0.00289235	2.2905	3.52421	2.78336	1.23371	0.492866	-0.740845	6.18044e-05	0.0758631	0.00812608
104_023COPY_D14	GSTT2	9.62083e-05	0.0028943	2.89143	4.61007	3.27658	1.71864	0.38515	-1.33349	0.000101866	0.440228	0.00123627
104_016COPY_F03	DNAJB4	9.84866e-05	0.00293969	-1.34437	-1.43803	-2.41331	-0.0936569	-1.06894	-0.975282	0.914523	0.000213077	0.000856872
100-004D_E03_2007-01-20	ILVBL	9.95054e-05	0.00294707	0.0169991	-0.250524	0.291673	-0.267523	0.274674	0.542198	0.0422904	0.0252014	6.49222e-05
104_013COPY_O15	LOC100008588	0.000101072	0.00297046	7.98255	9.12942	8.80443	1.14687	0.821873	-0.324998	0.000110258	0.00198568	0.306841
101_007_G19	CRLS1	0.000103991	0.00297285	2.30814	1.81747	3.13761	-0.490666	0.829474	1.32014	0.159949	0.00659841	8.79157e-05
102-004C_C09_2007-02-23	CRYM	0.000105236	0.00297285	0.344996	-0.291717	0.778971	-0.636713	0.433975	1.07069	0.0134721	0.0822777	6.66094e-05
100-004A_E04_2007-01-16	ACAT2	0.000109309	0.0030109	4.09575	5.83066	4.77454	1.73491	0.678785	-1.05612	7.23927e-05	0.0879935	0.00806464
102_006_B15	HNRNPA1	0.000108184	0.0030109	2.28461	2.14286	3.01991	-0.141749	0.7353	0.877049	0.7254	0.000996605	0.000221185
100-005B_F08_2007-01-19	GOLT1A	0.000114668	0.00312932	1.64649	0.634711	1.81581	-1.01178	0.169326	1.1811	0.0010296	0.733779	0.000141417
102-001A_E07_2007-01-29	HSD3B7	0.000116928	0.0031539	0.668248	1.83202	1.22228	1.16377	0.554036	-0.609735	7.36087e-05	0.0330822	0.0231356
100-004D_H05_2007-01-20	PRDX6	0.00011722	0.0031539	3.78103	4.61515	3.79414	0.834123	0.0131083	-0.821014	0.000354156	0.99661	0.000314164
104-004D_C06_2008-01-10	HSPA8	0.000120155	0.00318797	4.3622	4.54289	3.34543	0.180688	-1.01677	-1.19746	0.761032	0.00100409	0.000257926
100-002B_C07_2007-01-09	TMEM16K	0.00012795	0.00337137	0.367687	-0.874611	0.484182	-1.2423	0.116495	1.35879	0.000728396	0.900206	0.000203671
104-007D_A01_2008-02-01	LOC100132552	0.000133604	0.00344899	-0.432259	1.03953	0.183502	1.47179	0.615761	-0.856027	8.61458e-05	0.069354	0.012527
104-001D_D01_2008-01-03	NDUFA4	0.000134721	0.00345448	-0.000500287	1.03461	0.76831	1.03511	0.76881	-0.266303	0.000163505	0.00193567	0.397015
101_007_A16	EPS15L1	0.000136743	0.00348295	-1.13167	-1.88437	-1.49466	-0.752695	-0.362991	0.389704	8.65309e-05	0.0331166	0.0269899
102_021_H12	TMEM59	0.000138345	0.00350041	3.29939	3.91383	3.94314	0.614435	0.643744	0.0293094	0.000879595	0.000270921	0.975816
104_021COPY_E16	CPB2	0.00014249	0.00358157	4.01621	5.10662	4.73387	1.09041	0.717653	-0.372756	0.000124755	0.00460805	0.193169
101_016_C16	C8orf40	0.000146664	0.00364926	0.212085	-0.00666753	0.584312	-0.218752	0.372228	0.59098	0.17805	0.00810444	0.000124723
100-004D_D05_2007-01-20	CLYBL	0.000147093	0.00364926	-0.724579	-6.33996	0.0187509	-5.61538	0.74333	6.35871	0.00102978	0.822986	0.000202068
104_021COPY_F16	HSP90AA1	0.000157469	0.00384241	1.81883	2.47728	1.12519	0.658451	-0.693636	-1.35209	0.0554012	0.029504	0.000104543
101-002B_G02_2007-01-29	PRODH	0.000157081	0.00384241	-1.7976	-0.415932	-2.0855	1.38167	-0.287897	-1.66957	0.00168878	0.649982	0.000171272
102_020_F03	PRPSAP1	0.000160563	0.0038826	1.48738	1.54635	2.37732	0.0589661	0.889941	0.830974	0.954684	0.00037265	0.00111842
102_006_A12	BECN1	0.000167449	0.00394319	-0.118274	-0.15037	0.562449	-0.032096	0.680723	0.712819	0.979192	0.000678339	0.000613289
104_019COPY_P10	INDOL1	0.000168395	0.00394319	0.30109	1.01359	0.452609	0.712498	0.151519	-0.560979	0.000185435	0.51008	0.00174372
100-005B_H09_2007-01-20	PREB	0.000169261	0.00394319	0.184056	-0.0595893	-0.325931	-0.243645	-0.509987	-0.266342	0.0736963	0.000109481	0.0412587
102_026_H20	C1orf160	0.000172216	0.00395293	2.23194	2.97743	3.08817	0.745485	0.856233	0.110748	0.00188935	0.000232022	0.817765
100-004D_C03_2007-01-20	HMGCL	0.000176364	0.00395293	0.40827	1.31159	0.37322	0.903318	-0.03505	-0.938368	0.000698963	0.98194	0.000349001
100-005B_B02_2007-01-19	MANBAL	0.000176921	0.00395293	3.27763	4.33848	3.46358	1.06085	0.185953	-0.874902	0.000228265	0.639911	0.00132789
101_017_G22	PPP1R3C	0.000174983	0.00395293	2.95586	3.72074	1.84966	0.764876	-1.10621	-1.87108	0.129443	0.0134884	0.000134291
104-003C_D05_2008-01-24	TTR	0.000172703	0.00395293	6.31574	7.63304	7.0652	1.3173	0.749459	-0.567843	0.000120511	0.0137496	0.0810546
102-003C_C11_2007-02-20	SAT1	0.000181477	0.00400782	1.42765	0.853194	2.01712	-0.574458	0.589466	1.16392	0.0548418	0.0339914	0.000119932
101_009_D01	SYNCRIP	0.000180663	0.00400782	-1.02806	-0.103146	-1.37221	0.924915	-0.344149	-1.26906	0.0045783	0.345443	0.000143123
102_008_C24	ACLY	0.000187096	0.00403195	-0.814619	2.02881	-0.860271	2.84343	-0.0456528	-2.88908	0.000647317	0.996836	0.00041061
104_016COPY_E23	ARG1	0.000188901	0.00403195	4.3976	5.20456	4.4307	0.806968	0.0331041	-0.773864	0.000475833	0.978336	0.00056025
101_005_M05	C8orf4	0.000185796	0.00403195	-0.0363495	-0.248329	-1.00663	-0.21198	-0.970278	-0.758298	0.583403	0.000222038	0.0037877
103-001A_G08_2007-05-18	CES1	0.000184523	0.00403195	4.24276	5.80939	4.87784	1.56663	0.635074	-0.931558	0.000121426	0.0906161	0.0130832
104-004A_B04_2008-01-28	CYB5A	0.00018838	0.00403195	3.14885	4.13782	3.78198	0.988969	0.633129	-0.35584	0.000156137	0.00672388	0.174676
100-002D_F11_2007-01-10	LY6E	0.000185602	0.00403195	-2.79897	-6.67214	-2.9624	-3.87316	-0.163422	3.70974	0.000465215	0.977003	0.000555094
100-002A_D04_2007-01-06	ABHD6	0.000204796	0.00429917	-0.370965	-0.146865	-1.03912	0.2241	-0.668154	-0.892255	0.480043	0.00336203	0.000267667
102_031_C08	AP3M2	0.000207563	0.0043134	4.79308	5.60366	5.62072	0.810585	0.827645	0.0170602	0.00106505	0.000444761	0.995418
103-001C_G02_2007-05-21	AKR1C3	0.000211932	0.00433018	3.42285	4.98134	3.56627	1.55848	0.143416	-1.41507	0.000404786	0.893141	0.000847528
102_028_K12	AKR7A3	0.000214118	0.00433018	-0.726719	-0.136013	-0.967832	0.590706	-0.241113	-0.831819	0.00617834	0.306854	0.000162406
101_006_J23	FAHD1	0.000209803	0.00433018	0.413808	-0.457064	0.739852	-0.870872	0.326044	1.19692	0.00514996	0.351039	0.000165929
100-001D_F03_2006-12-19	MRPL52	0.000216474	0.00433018	-0.59467	-1.36245	-0.57906	-0.767776	0.0156101	0.783386	0.000755132	0.995079	0.000460783
101_010_D14	SF3B2	0.000215224	0.00433018	-1.12024	-5.85487	-0.253634	-4.73463	0.866605	5.60123	0.0018839	0.721399	0.000250083
102-005D_F03_2007-02-24	STX8	0.000219268	0.00436323	-0.204293	-0.973478	-0.0341346	-0.769184	0.170159	0.939343	0.00236453	0.636859	0.00023041
100-001C_A10_2006-12-20	RCL1	0.000222153	0.00439575	3.03966	2.95201	3.84419	-0.0876495	0.804536	0.892186	0.904663	0.00118331	0.000597323
104_024COPY_C23	A1CF	0.000230191	0.00447262	0.437095	1.20134	0.6104	0.764243	0.173305	-0.590937	0.00023885	0.481708	0.00252488
101_004_K15	CCDC97	0.000233522	0.00447262	-1.51857	-0.833098	-1.90528	0.685472	-0.386712	-1.07218	0.0132841	0.168052	0.000156642
102_024_B02	CHD2	0.000231011	0.00447262	0.762565	0.33678	1.21414	-0.425786	0.451576	0.877361	0.0661758	0.0350515	0.000154991
101_017_P16	GPT	0.000233924	0.00447262	-0.486291	0.588282	-0.577125	1.07457	-0.0908337	-1.16541	0.00115894	0.924921	0.000376083
104_020COPY_O20	GSTM4	0.000228746	0.00447262	4.2215	6.14549	5.09517	1.924	0.873678	-1.05032	0.000146518	0.057768	0.0254954
100-003C_B03_2007-01-12	LOC401393	0.000239284	0.0045258	2.16329	1.42581	2.55399	-0.737478	0.390707	1.12819	0.0116478	0.193211	0.000163682
100-002B_F07_2007-01-09	C2orf7	0.000242945	0.00455754	1.03225	0.47457	1.03253	-0.557675	0.000283089	0.557958	0.000750321	0.999997	0.000564775
104_013COPY_F07	COBL	0.000243347	0.00455754	3.55149	4.47921	4.20024	0.927718	0.648748	-0.27897	0.000245585	0.00450505	0.312895
100B-001A_D08_2006-12-18	CACYBP	0.000249773	0.00460396	-0.486661	0.63025	-0.359859	1.11691	0.126802	-0.990109	0.000424704	0.84367	0.00112754
104_023COPY_O04	SC4MOL	0.000250646	0.00460396	1.25974	2.56738	1.13029	1.30764	-0.129449	-1.43709	0.00133331	0.901327	0.000380392
101_012_G02	ATP5A1	0.000253236	0.00460723	3.75954	3.95866	4.375	0.199123	0.615459	0.416336	0.316336	0.000215266	0.0115749
104_018COPY_E13	LOC100133931	0.000259596	0.00461311	0.8804	2.12995	1.29497	1.24955	0.414565	-0.834983	0.000195075	0.211896	0.0074226
102_034_L11	PYCR2	0.000257993	0.00461311	0.307099	1.00427	0.59313	0.697172	0.286031	-0.411141	0.000170248	0.0971244	0.0168469
102_032_L15	VSNL1	0.000256315	0.00461311	6.99719	7.92553	7.68224	0.928337	0.685043	-0.243294	0.000300662	0.00331485	0.421151
104_013COPY_D15	APOA2	0.000268396	0.00469979	4.89753	6.00555	5.43608	1.10802	0.538551	-0.569473	0.00017297	0.0437318	0.0393494
101_010_E11	HRC	0.000267636	0.00469979	-1.63798	-0.837793	-1.6146	0.800191	0.023382	-0.776809	0.000697584	0.989709	0.000719916
104_014COPY_M24	LOC642160	0.000270625	0.00469979	5.26799	7.10301	6.00467	1.83502	0.736687	-1.09834	0.000180477	0.108272	0.0157627
101_016_O03	LSM14B	0.000272359	0.0047085	-0.0435127	-0.993014	0.0969483	-0.949501	0.140461	1.08996	0.00187706	0.806767	0.000349158
104_009COPY_G06	G6PC	0.000278345	0.00479033	4.26182	3.26658	4.39189	-0.995238	0.130075	1.12531	0.00173732	0.843013	0.000376811
102_022_P07	GGPS1	0.000281828	0.00482851	0.732172	0.0893823	1.23919	-0.64279	0.507015	1.1498	0.0338269	0.0817639	0.000181279
101_004_E16	PAQR9	0.000284852	0.00485854	1.61536	1.69032	0.92772	0.0749552	-0.687642	-0.762597	0.908411	0.00146247	0.000749005
101_007_F02	DYNC1LI2	0.000289604	0.00491763	-1.22204	-0.414662	-1.41587	0.807378	-0.193828	-1.00121	0.00325319	0.610382	0.00029038
102_030_B22	DNAJC18	0.000291973	0.00493035	0.10462	0.929396	0.420108	0.824777	0.315488	-0.509288	0.000199906	0.134562	0.0135078
103-001C_H06_2007-05-21	C6orf72	0.000308383	0.00502142	0.349838	-0.505118	0.669972	-0.854957	0.320134	1.17509	0.00675345	0.374459	0.000244843
102_031_O03	C9orf105	0.000308859	0.00502142	0.339847	-0.39136	0.631595	-0.731206	0.291748	1.02295	0.00760433	0.34074	0.000237912
104_014COPY_N20	RHOG	0.000306272	0.00502142	1.19124	1.55387	1.57948	0.362634	0.388244	0.0256106	0.0019502	0.000524181	0.955496
101_015_C17	RUFY1	0.000304437	0.00502142	4.35984	5.0128	4.6662	0.652958	0.306363	-0.346595	0.000196223	0.055568	0.0348872
104-002C_G05_2008-01-14	SLC27A2	0.000304671	0.00502142	4.24342	4.16621	5.20953	-0.0772068	0.966115	1.04332	0.948712	0.00134494	0.000899938
101_012_I18	UNC84A	0.000305034	0.00502142	-0.662268	-1.36372	-0.256534	-0.701447	0.405734	1.10718	0.0165474	0.171881	0.000204514
100-002B_B03_2007-01-09	PTER	0.000318307	0.0051531	0.763636	-0.0260133	1.48969	-0.789649	0.726051	1.5157	0.0528595	0.0586963	0.000208185
104-001C_A05_2008-01-04	FETUB	0.000340743	0.00544708	3.04873	2.70916	3.85962	-0.339565	0.810898	1.15046	0.388418	0.00705847	0.000370509
102_035_D05	HECTD1	0.000348628	0.00552688	1.33741	0.530211	1.14325	-0.807201	-0.194167	0.613035	0.000342748	0.463379	0.0039209
102_035_F16	SPOP	0.000347967	0.00552688	-1.36545	-1.18575	-2.0553	0.179697	-0.68985	-0.869547	0.641575	0.0035483	0.000540324
104_022COPY_H09	AKR1C1	0.0003506	0.00553517	3.23932	4.71628	3.41797	1.47696	0.178648	-1.29831	0.000565693	0.832917	0.00158653
100B-001A_D07_2006-12-18	RPL18A	0.000355957	0.00557367	2.69562	3.01903	3.67633	0.32341	0.980708	0.657298	0.322964	0.000298347	0.0151177
102-002C_G02_2007-02-10	COX11	0.000361903	0.00562071	0.685796	1.01577	1.06977	0.329975	0.383974	0.0539993	0.00367132	0.000456797	0.810201
100-005E_E08_2007-01-23	HNRPDL	0.000365019	0.00564615	1.18708	0.284843	1.65091	-0.902236	0.463833	1.36607	0.0141844	0.228345	0.000254485
104_021COPY_L11	VLDLR	0.000381564	0.00587827	1.82007	3.04958	2.6297	1.22951	0.809637	-0.419873	0.000335198	0.00904686	0.246507
102_025_D22	MFSD1	0.000391686	0.00596209	1.34577	0.82059	1.61514	-0.525177	0.269376	0.794553	0.0147501	0.233332	0.000273707
102_009_O14	TUSC2	0.000390333	0.00596209	-1.40915	-2.16686	-1.56141	-0.75771	-0.152257	0.605453	0.000444045	0.595271	0.00309637
101_009_G22	CLIC4	0.000396394	0.0059694	-1.3155	-6.09687	-0.886849	-4.78137	0.42865	5.21002	0.0018696	0.923595	0.000610224
101-001A_E07_2007-01-17	IBTK	0.000396854	0.0059694	0.399817	0.665039	0.10845	0.265222	-0.291367	-0.556589	0.0896177	0.0418735	0.000272611
102-002C_H12_2007-02-10	TOB1	0.000398949	0.00597739	2.54807	4.02631	3.56127	1.47824	1.0132	-0.465042	0.000382094	0.00729052	0.309031
104-003A_D09_2008-01-23	ACOX1	0.00040445	0.00600772	-0.23544	-0.523853	0.39503	-0.288413	0.630469	0.918882	0.35202	0.00932409	0.000410912
102-002C_D04_2007-02-10	ATP2A2	0.000403516	0.00600772	0.211678	-0.274385	0.529808	-0.486064	0.31813	0.804193	0.0259359	0.143434	0.000265655
104_016COPY_O05	HSD3B1	0.000405691	0.00600772	1.97123	3.54453	2.33287	1.5733	0.361638	-1.21166	0.000413747	0.505679	0.00402748
102-005A_C12_2007-02-16	PEX11B	0.000413176	0.00609494	0.182844	-0.369617	0.580815	-0.552461	0.39797	0.950431	0.0329519	0.116803	0.000269283
101_018_D07	NOSIP	0.000416546	0.00612102	0.316892	-0.0235021	0.4789	-0.340394	0.162008	0.502402	0.0131205	0.27091	0.000299293
101_008_G10	USP15	0.000418501	0.00612619	0.170339	-0.962804	0.157653	-1.13314	-0.0126861	1.12046	0.00114987	0.998624	0.000986515
101_018_I03	MLYCD	0.000422869	0.0061665	-1.51872	-0.679503	-1.58954	0.839216	-0.0708231	-0.910039	0.00192054	0.932335	0.00066165
102_012_G08	KCTD8	0.000428389	0.00621876	-1.47687	-2.09068	-1.33924	-0.613809	0.13763	0.751439	0.00405366	0.662993	0.000443551
101-003B_E06_2007-02-02	TYMS	0.000429708	0.00621876	-0.507051	-1.07739	-0.267647	-0.570339	0.239405	0.809743	0.0104681	0.334965	0.000325078
104-003A_A08_2008-01-23	EIF4A2	0.000433249	0.00624634	1.94048	2.59756	1.58929	0.657079	-0.351189	-1.00827	0.0171423	0.221448	0.00029949
104_024COPY_C06	UGT2B11	0.000440922	0.00626244	4.70708	6.20369	5.28149	1.4966	0.574405	-0.922198	0.000304194	0.151461	0.0176239
102_022_A02	THOC2	0.000449399	0.0063592	2.70304	3.81183	3.24835	1.10878	0.545307	-0.563478	0.00029437	0.0524184	0.0534077
102_012_O02	EFCAB7	0.000452966	0.00638603	-1.88872	-0.961642	-1.73901	0.927074	0.149708	-0.777366	0.000603301	0.726412	0.00260147
103-001D_A10_2007-05-22	SEC14L3	0.000456185	0.00640776	-0.60428	-0.301046	0.203596	0.303235	0.807877	0.504642	0.24532	0.000346434	0.0260307
104_022COPY_M07	HADH	0.000467545	0.00649569	4.06364	3.71571	4.55709	-0.347929	0.49345	0.841379	0.167571	0.0250141	0.000359562
104_017COPY_M07	BHMT	0.000476327	0.00649952	1.67573	3.65512	2.61692	1.97938	0.941188	-1.0382	0.000311069	0.0634934	0.0465191
104-002D_A12_2008-01-15	PBLD	0.000473573	0.00649952	1.09902	2.36224	1.47239	1.26322	0.373371	-0.889853	0.000392424	0.328529	0.0079695
102_031_B15	RPL27	0.000475102	0.00649952	1.83778	2.37087	2.46645	0.533094	0.628676	0.0955818	0.00490277	0.000571333	0.790082
101-002A_C01_2007-01-27	TEF	0.000474694	0.00649952	1.57038	1.27741	2.14914	-0.292968	0.578764	0.871732	0.310277	0.0125626	0.00044825
104_022COPY_J22	ILF3	0.000480253	0.00652977	1.07658	1.71149	1.44582	0.634909	0.369235	-0.265673	0.000349775	0.0219746	0.132655
104-003C_E01_2008-01-24	IGLL3	0.000488789	0.00657563	0.683114	2.49967	0.566982	1.81656	-0.116132	-1.93269	0.00195138	0.960663	0.000820186
104_008COPY_G19	LONP2	0.000486524	0.00657563	1.87712	1.98867	2.66517	0.111551	0.788047	0.676497	0.832015	0.000759112	0.00444586
100-004D_G06_2007-01-20	SUCLG1	0.000494875	0.00659111	2.57234	3.63271	2.90085	1.06037	0.328512	-0.731857	0.000395336	0.296751	0.00935142
100-001C_D08_2006-12-20	TM2D3	0.0004949	0.00659111	0.117318	-0.689116	0.177439	-0.806434	0.0601207	0.866555	0.0020851	0.947657	0.00079696
102_027_J15	SGK1	0.000496895	0.00659183	2.31037	3.78441	2.79936	1.47404	0.488996	-0.985048	0.000377138	0.248572	0.011487
100-003C_B10_2007-01-12	DERL2	0.000504167	0.00660337	0.4601	0.921939	-0.285643	0.461839	-0.745743	-1.20758	0.221218	0.0196618	0.000417566
101_005_I17	FCGRT	0.000508135	0.00660337	2.17876	1.56052	2.48098	-0.618236	0.30222	0.920455	0.0157152	0.27046	0.00036305
101_011_J13	HMGCR	0.0005078	0.00660337	1.60553	2.95314	1.45159	1.34761	-0.153944	-1.50156	0.00262265	0.887243	0.000710375
100-004D_G01_2007-01-20	PEMT	0.000515425	0.00665285	0.521692	2.07093	0.756615	1.54924	0.234923	-1.31432	0.000712685	0.760589	0.00270271
101-003C_D05_2007-02-01	FDPS	0.000519333	0.00665831	0.521518	1.51317	0.565599	0.991656	0.0440813	-0.947575	0.00118202	0.97867	0.00142097
102_028_A09	LOC100131294	0.000521349	0.0066618	6.15078	6.99959	6.7797	0.848809	0.628919	-0.219891	0.000609634	0.00554015	0.474015
101_004_M14	DYRK2	0.000524636	0.00668145	1.06325	0.547304	1.08786	-0.515945	0.0246069	0.540552	0.00190622	0.977783	0.000934953
104_023COPY_G03	GNG5	0.000528414	0.00670721	3.4067	3.10883	4.0255	-0.297872	0.6188	0.916672	0.342612	0.0122581	0.000516538
101_006_D04	ARAF	0.000531653	0.00672381	0.547447	0.287952	0.763401	-0.259495	0.215955	0.475449	0.0526246	0.0922878	0.000348811
102_009_A10	NDEL1	0.000535002	0.00672381	0.779629	1.20855	0.542149	0.428918	-0.23748	-0.666398	0.0209953	0.218765	0.00036794
102_026_J22	YIPF4	0.000533678	0.00672381	-0.0968555	-0.0175856	0.514307	0.0792699	0.611162	0.531892	0.860154	0.000869001	0.00442649
102_028_K11	DPH4	0.000538968	0.00672939	-2.10427	-1.38028	-1.94186	0.723985	0.162409	-0.561575	0.000558967	0.539981	0.00479613
102_006_N23	PCDHA4	0.000546267	0.00677773	-0.223936	-1.15672	-0.469178	-0.932787	-0.245241	0.687546	0.000498062	0.425584	0.00664396
101_005_I24	PRCC	0.000549764	0.00677773	-0.909389	-2.18046	-0.867606	-1.27107	0.041783	1.31285	0.00183939	0.989296	0.00103842
101-001A_F12_2007-01-18	SAC	0.000547922	0.00677773	6.8055	7.66193	7.41781	0.85643	0.612305	-0.244125	0.000580402	0.00709741	0.404622
100-001C_D10_2006-12-20	UBXD1	0.000560414	0.00688467	0.200584	-0.481754	0.452613	-0.682338	0.252029	0.934367	0.00998836	0.419849	0.000450819
101-003A_B02_2007-02-01	SLC25A6	0.000571134	0.00694932	0.287791	0.663725	1.04733	0.375934	0.759543	0.383609	0.100655	0.000377594	0.0824722
102_013_C17	AIG1	0.000576529	0.00695647	1.88144	1.85075	2.60369	-0.0306869	0.722254	0.752941	0.98632	0.00196303	0.00187065
102_019_F05	FGFR1OP2	0.000577056	0.00695647	0.323784	0.868932	0.0938097	0.545148	-0.229974	-0.775122	0.012856	0.351335	0.000437715
102_017_L09	TM6SF1	0.000577183	0.00695647	2.10596	3.00038	3.15475	0.894418	1.04879	0.154372	0.00549931	0.000702542	0.80851
104_009COPY_L10	EPHX2	0.00058571	0.00699305	2.79859	3.63077	3.41	0.832175	0.611407	-0.220768	0.000666963	0.00635273	0.463623
102_011_H04	GPI	0.000583934	0.00699305	-0.625045	0.0697821	-0.269607	0.694827	0.355438	-0.339389	0.000389798	0.0487519	0.0731052
100-004A_F10_2007-01-17	FHL1	0.000592843	0.00705616	0.719169	-0.0684444	1.00801	-0.787613	0.288837	1.07645	0.010261	0.427381	0.000478808
100-003C_B09_2007-01-12	CCT3	0.000600627	0.00706908	-0.552393	0.296192	-1.22637	0.848585	-0.673978	-1.52256	0.0500639	0.107459	0.000394737
101_016_H12	NFX1	0.000601329	0.00706908	-0.244684	-0.920033	-0.530429	-0.675349	-0.285744	0.389605	0.000401357	0.116283	0.0311228
101_007_N23	NONO	0.000600382	0.00706908	2.23017	3.02806	2.91113	0.79789	0.680954	-0.116936	0.00113866	0.00279549	0.804675
104_026COPY_K23	UGT2B7	0.000600254	0.00706908	5.82975	7.25302	6.40671	1.42327	0.576962	-0.846306	0.000406774	0.137054	0.0261563
101_008_P11	THRA	0.000610497	0.00711121	-0.434644	-0.681371	-0.0991382	-0.246727	0.335506	0.582233	0.166703	0.0318907	0.000461616
101_006_J19	COQ10B	0.000618895	0.00716534	-0.0524661	-0.0870863	-1.22368	-0.0346202	-1.17121	-1.13659	0.992983	0.00151849	0.0028099
102_008_D11	DKFZP686E2158	0.000626422	0.00723057	1.11461	0.279906	0.856286	-0.834701	-0.25832	0.576381	0.000502238	0.312541	0.0109668
101_010_K06	COMMD7	0.000630667	0.00725765	1.93042	1.41091	2.22184	-0.519512	0.291415	0.810926	0.0237916	0.222922	0.000434032
102_028_O08	HDHD3	0.00063657	0.00728172	4.57658	4.38248	5.08646	-0.194098	0.509875	0.703973	0.479958	0.00935754	0.000734366
101-001A_G05_2007-01-17	HEATR3	0.000644721	0.00735294	-0.465168	0.139915	-0.909015	0.605083	-0.443847	-1.04893	0.0432705	0.131102	0.000425177
101_018_D13	LOC284393	0.000651553	0.00740875	5.18141	5.51289	5.91851	0.331479	0.737092	0.405614	0.152803	0.000446779	0.0594085
101_012_O08	CHCHD1	0.000655078	0.00742673	-0.690127	-1.30922	-0.396661	-0.61909	0.293467	0.912556	0.0173633	0.301072	0.000475806
101-001C_A03_2007-01-26	C16orf61	0.000661351	0.00747566	-0.886131	-1.43546	-0.616123	-0.549331	0.270009	0.81934	0.0187386	0.284362	0.000474358
101_018_D05	TARDBP	0.000669703	0.00752554	-1.1182	-1.05445	-1.98799	0.0637525	-0.869787	-0.93354	0.962119	0.00256634	0.00187222
100-005B_F11_2007-01-20	KBTBD10	0.000672482	0.0075346	0.18683	-0.754531	0.0410464	-0.941361	-0.145784	0.795577	0.000908208	0.761642	0.00344355
102_021_O24	MTMR15	0.000678842	0.00757473	1.17488	0.664104	1.39966	-0.510775	0.224786	0.735561	0.0154514	0.340309	0.000507556
102_021_I17	PPHLN1	0.000684605	0.00760354	0.619122	0.62946	0.916013	0.0103385	0.296891	0.286553	0.990415	0.00162643	0.00314223
102-004A_D08_2007-02-21	OGT	0.00068833	0.00761243	3.61511	4.32089	4.14264	0.705778	0.527531	-0.178248	0.000820119	0.00649557	0.510326
101_016_A16	DNAJB9	0.000699207	0.00769857	0.209926	0.325371	-1.0049	0.115445	-1.21483	-1.33027	0.939016	0.00293337	0.00178442
100-003A_A10_2007-01-10	SF3A3	0.000704373	0.00772962	-1.2982	-0.313177	-1.28625	0.985023	0.0119541	-0.973069	0.00182719	0.998532	0.00159398
101_012_O10	NDUFV1	0.000719823	0.00785763	-0.0620467	-0.908079	0.0199096	-0.846032	0.0819563	0.927988	0.00321151	0.920944	0.00105152
100-003A_A04_2007-01-10	C3orf21	0.000734237	0.00796944	-2.01221	-1.30714	-2.26719	0.705073	-0.254983	-0.960056	0.011627	0.448961	0.00059829
102_013_C13	FMO4	0.00074398	0.00805231	3.50843	4.71029	4.26132	1.20186	0.752889	-0.448969	0.000601514	0.0187975	0.223883
102_025_E08	C10orf38	0.000753683	0.0080939	-2.0037	-0.93331	-2.26341	1.07039	-0.259702	-1.3301	0.00684464	0.655002	0.000746024
102_022_F22	HNRPH2	0.00075711	0.0080939	1.58344	0.674877	1.60909	-0.908561	0.0256554	0.934217	0.0023779	0.992515	0.00142599
104_018COPY_F05	STRBP	0.000758415	0.0080939	-2.30657	-8.96578	-4.95008	-6.65921	-2.64351	4.0157	0.00052185	0.159687	0.027627
102-005A_G06_2007-02-16	ACADS	0.000771344	0.00820895	0.0750848	1.14591	0.425135	1.07082	0.35005	-0.720772	0.00059586	0.28625	0.0147261
102-004B_E01_2007-02-21	ERCC8	0.000792847	0.00839105	0.00163022	-0.293221	0.486501	-0.294852	0.484871	0.779722	0.256247	0.0248369	0.000666375
102-005A_D11_2007-02-16	EIF1AX	0.000808372	0.00844386	-0.804467	-1.42735	-0.578193	-0.622879	0.226275	0.849153	0.0125123	0.452931	0.00065806
102_019_O11	WBP11	0.000801076	0.00844386	-1.51602	-2.21388	-1.09416	-0.697865	0.421861	1.11973	0.0319258	0.206988	0.000545295
104_016COPY_D11	SHMT2	0.000824513	0.008537	1.28585	2.05707	1.67055	0.771229	0.384707	-0.386522	0.000551571	0.0649176	0.0752856
101_010_C19	LYRM2	0.00084088	0.00865953	-0.879788	-1.95539	-0.685792	-1.0756	0.193996	1.2696	0.00551506	0.779558	0.00095718
101_018_I22	ATP6V0B	0.000844829	0.00867681	0.275768	0.984762	0.347016	0.708993	0.0712481	-0.637745	0.0014261	0.899811	0.00297204
101_016_F08	TMEM168	0.000848741	0.00869362	-0.342643	-0.99725	-0.0181719	-0.654607	0.324471	0.979078	0.0222266	0.296541	0.000610548
101-002B_C12_2007-01-30	GLTSCR2	0.000862179	0.00878416	1.11302	0.737679	1.68848	-0.375344	0.575461	0.950805	0.231463	0.0300317	0.000697097
101-001C_B05_2007-01-26	ADSSL1	0.000877016	0.00884102	-0.797216	-1.41709	-0.841293	-0.619871	-0.0440765	0.575795	0.0016859	0.950103	0.00260696
104-003B_C12_2008-01-23	GBA3	0.000876596	0.00884102	1.09911	1.97255	1.61054	0.87344	0.51143	-0.362011	0.000651014	0.0300171	0.167386
102_015_C21	NNT	0.00087342	0.00884102	2.76154	2.43917	3.39331	-0.322373	0.63177	0.954142	0.346124	0.0189086	0.000819053
104_019COPY_C04	SLC9A3R1	0.000872552	0.00884102	2.15764	3.20286	2.43553	1.04522	0.277887	-0.76733	0.000788824	0.448191	0.00958757
102_013_P07	G3BP1	0.000894518	0.00894664	1.10908	0.754134	0.274633	-0.354945	-0.834446	-0.479502	0.202605	0.000635765	0.0564756
104-005C_G02_2008-01-11	HADHB	0.00089424	0.00894664	2.31571	1.51991	2.34232	-0.795809	0.0266005	0.82241	0.00282105	0.989916	0.00162985
102-003C_F05_2007-02-20	KCNC1	0.000893753	0.00894664	-1.08986	-1.74856	-1.19661	-0.6587	-0.106747	0.551952	0.00116037	0.752958	0.00456309
100-005D_G03_2007-01-23	GOLGB1	0.000901238	0.00899031	-1.58192	-0.597875	-1.37405	0.984046	0.207868	-0.776177	0.00097226	0.610133	0.00646519
104_021COPY_F12	EBP	0.000917602	0.009098	1.88661	3.08114	2.29797	1.19453	0.411368	-0.783163	0.000686457	0.260625	0.0192352
103-001D_F09_2007-05-22	HM13	0.000919177	0.009098	0.193648	-0.457904	0.390368	-0.651553	0.19672	0.848273	0.0104353	0.558987	0.000817113
100-003D_H11_2007-01-13	NDUFA4L2	0.00091891	0.009098	-0.172945	-1.15092	-0.272904	-0.977979	-0.0999592	0.87802	0.00153158	0.897993	0.00322648
104_011COPY_I22	DHRS7	0.000931237	0.00910464	4.41956	5.49786	4.81962	1.0783	0.400068	-0.678237	0.000666342	0.211669	0.0245951
101_013_J20	EIF3G	0.000931134	0.00910464	-0.532425	0.256643	0.034036	0.789068	0.566461	-0.222607	0.00098933	0.0101888	0.447786
102_026_D20	PNPLA2	0.000931763	0.00910464	-0.682085	-0.844272	-0.0781224	-0.162186	0.603963	0.766149	0.677084	0.00781307	0.00135393
101_006_C08	PSME4	0.000926135	0.00910464	-0.343358	0.621757	-0.432476	0.965116	-0.0891173	-1.05423	0.00387872	0.930832	0.0013577
102_031_D14	ZDHHC17	0.000925181	0.00910464	-1.51345	-1.07506	-1.69015	0.438397	-0.176696	-0.615093	0.0162304	0.406802	0.000720984
102_035_C19	CELSR2	0.000944458	0.00918835	-0.588832	0.0979728	-0.355609	0.686805	0.233223	-0.453582	0.000713461	0.272325	0.0187889
101_013_K12	SETD3	0.000945139	0.00918835	-0.302095	0.252944	-0.187086	0.555039	0.115009	-0.44003	0.00103345	0.62485	0.00651598
101_005_O04	FLAD1	0.000953323	0.00924438	-1.11109	-2.06593	-0.517604	-0.954835	0.593487	1.54832	0.0372592	0.206504	0.000648738
101-001C_B04_2007-01-26	NUTF2	0.000965599	0.00933972	0.371129	1.46367	0.339021	1.09254	-0.0321075	-1.12465	0.00295774	0.992278	0.00177895
100-005E_F12_2007-01-23	C5orf3	0.00096922	0.00935107	0.130502	-0.66821	0.201652	-0.798711	0.0711501	0.869862	0.00396592	0.935775	0.00143329
104_009COPY_L24	GHR	0.000974919	0.00938236	0.923424	2.26214	1.32097	1.33871	0.397544	-0.94117	0.000810324	0.372874	0.0133621
101_008_B04	HEXB	0.000988262	0.0094631	0.785845	1.81125	1.03172	1.02541	0.245873	-0.779535	0.000967567	0.531177	0.00857507
102_021_I16	RIMS2	0.000993397	0.00948848	0.578305	1.07148	1.23526	0.49317	0.656957	0.163788	0.0167169	0.000883621	0.564148
102_035_K20	SLC25A3	0.00100504	0.00957579	3.20959	2.35865	3.36465	-0.850946	0.155059	1.006	0.00640388	0.782729	0.00113453
102_006_I19	ACAD10	0.00102006	0.00967062	3.29784	2.96463	3.73704	-0.333211	0.439195	0.772406	0.183659	0.0449468	0.000767656
102_010_O06	CCDC28A	0.00103623	0.00970457	-0.149302	-0.150723	-0.630231	-0.00142027	-0.480928	-0.479508	0.999938	0.00270068	0.0038155
101_005_J21	CHCHD7	0.00103176	0.00970457	0.868281	0.149429	1.24795	-0.718852	0.379665	1.09852	0.02823	0.279903	0.000731322
102_024_P14	IFRD1	0.00103888	0.00970457	0.0517191	-0.976077	-0.979313	-1.0278	-1.03103	-0.00323681	0.0038301	0.00212457	0.999922
102-002C_F09_2007-02-10	PQLC1	0.00103519	0.00970457	-1.25883	-2.02622	-1.46243	-0.767394	-0.203597	0.563797	0.000937642	0.461305	0.0108036
100-003A_H08_2007-01-10	SULT1A1	0.00103819	0.00970457	2.51722	3.74989	3.05587	1.23267	0.538646	-0.694022	0.000698635	0.125333	0.0475393
102_027_P21	CBR1	0.00105184	0.00976891	1.80867	2.92765	2.155	1.11898	0.346325	-0.772651	0.000848866	0.347158	0.0156166
104_015COPY_O12	ABCB11	0.00105897	0.00979642	2.36006	3.69084	3.13715	1.33078	0.77709	-0.553694	0.000787337	0.0339367	0.175394
100-004D_E07_2007-01-20	ITM2B	0.00109448	0.0100204	2.51867	3.79003	3.0303	1.27136	0.511627	-0.759733	0.000756551	0.171502	0.0358237
104_021COPY_I14	MIER1	0.0010961	0.0100204	-0.674435	0.050118	-0.569815	0.724553	0.10462	-0.619933	0.00151552	0.807335	0.00481865
104-001D_F04_2008-01-03	RPL30	0.00110154	0.0100204	2.03645	2.46658	2.74812	0.430133	0.711669	0.281536	0.0547062	0.000763006	0.24189
102-005D_D07_2007-02-24	TSC22D3	0.00109955	0.0100204	1.36001	2.18033	0.585252	0.820326	-0.774755	-1.59508	0.0963199	0.0939605	0.000748267
104_014COPY_E20	FAM151B	0.00111612	0.0101289	3.08601	3.57253	3.52907	0.486521	0.443058	-0.0434625	0.00262699	0.00344048	0.934097
102_014_F03	ZNF540	0.00112483	0.0101837	5.60838	6.35001	6.3044	0.74163	0.696015	-0.0456149	0.00301288	0.00302364	0.969088
103-001B_H01_2007-05-18	AMACR	0.00113387	0.0101931	1.06584	2.06703	1.43405	1.00119	0.368216	-0.632971	0.000819269	0.229422	0.0269379
104_015COPY_K08	FAM20B	0.00112916	0.0101931	0.718259	0.0957697	0.690877	-0.622489	-0.0273814	0.595108	0.00240653	0.98199	0.00283915
104_010COPY_J13	GSTA5	0.00115363	0.0103222	3.86401	5.02371	4.59076	1.1597	0.726755	-0.432947	0.000938371	0.0246776	0.251635
102-004D_C12_2007-02-23	STX10	0.00115878	0.0103441	-1.71996	-1.20155	-1.82869	0.518405	-0.108732	-0.627137	0.00813783	0.737647	0.00122403
101_008_F06	FEM1B	0.00116408	0.0103672	-0.0886097	0.143024	0.651267	0.231633	0.739876	0.508243	0.440167	0.00102371	0.0272792
103-001A_E02_2007-05-18	CFDP1	0.00117139	0.0103932	0.216713	1.15455	0.666822	0.937833	0.450109	-0.487724	0.000786996	0.0901446	0.074266
102_014_A17	TMCO1	0.00117244	0.0103932	0.0663807	-0.765586	0.328506	-0.831967	0.262125	1.09409	0.0131526	0.552388	0.00102263
102_007_H02	C22orf28	0.00118829	0.0105093	-1.09762	-1.7684	-1.19553	-0.670779	-0.0979075	0.572871	0.00162715	0.80618	0.0052014
102_026_D14	LOC728849	0.00119706	0.0105624	-0.361396	-1.45769	-0.430425	-1.0963	-0.0690282	1.02727	0.00233018	0.963227	0.0032847
104_012COPY_D09	UGT1A7	0.00120191	0.0105661	5.93375	6.85611	6.39213	0.922361	0.458381	-0.46398	0.000812816	0.0784551	0.0873262
104_014COPY_D07	RBP5	0.00121287	0.0106283	1.29647	2.13844	1.54721	0.841973	0.250742	-0.591231	0.00100833	0.385979	0.0156392
102_016_G19	FLJ13611	0.00121576	0.0106292	0.103227	0.442064	-0.047223	0.338837	-0.15045	-0.489287	0.0228197	0.375578	0.000916486
101_007_J12	TYW1	0.00122271	0.0106655	-1.69427	-2.49593	-1.67766	-0.801668	0.0166094	0.818278	0.00348831	0.996295	0.00229192
101_014_D15	INSIG2	0.00124575	0.0107033	2.75981	1.62841	3.47409	-1.13141	0.714275	1.84568	0.0444941	0.216736	0.000852378
101-002B_F11_2007-01-30	ITPA	0.00124416	0.0107033	5.67934	6.41861	6.27534	0.739278	0.596002	-0.143277	0.00183442	0.00682904	0.710317
101_018_O11	MAOB	0.00124092	0.0107033	2.24835	3.4962	2.69823	1.24785	0.449877	-0.797969	0.000908768	0.248581	0.0267363
101_006_H06	NIF3L1	0.00124665	0.0107033	-0.854097	-0.0264683	-0.670839	0.827629	0.183258	-0.64437	0.00129293	0.599247	0.0089298
101_016_F02	SLC25A11	0.00124213	0.0107033	0.300905	-0.388979	0.409117	-0.689884	0.108213	0.798096	0.00671905	0.835322	0.00148768
100-005E_D03_2007-01-23	EIF4E2	0.00126717	0.0108	0.173873	-0.210986	0.144369	-0.384859	-0.0295039	0.355355	0.00231167	0.945933	0.00370407
101-003D_A01_2007-02-02	PIGP	0.0012736	0.0108098	1.47667	2.30793	1.94075	0.831264	0.464086	-0.367178	0.000913374	0.047066	0.150956
102_015_J18	C14orf1	0.00128482	0.0108362	2.16839	3.0471	2.4282	0.878709	0.25981	-0.618899	0.0010744	0.395449	0.0159961
101_018_J11	UBE2L3	0.00129053	0.0108604	-0.477635	0.177511	-0.595602	0.655146	-0.117967	-0.773113	0.00771362	0.795881	0.00145676
102-005A_D07_2007-02-16	NEK2	0.00131449	0.0110378	-1.10422	-0.621043	-1.01522	0.483181	0.0889997	-0.394181	0.00155027	0.708722	0.00720649
101-002A_B01_2007-01-27	GSK3A	0.00132165	0.0110735	-0.700862	0.0638826	-0.765999	0.764744	-0.0651379	-0.829882	0.00504911	0.944295	0.00194961
102_028_A12	LRRC45	0.00133374	0.0111503	0.862835	1.43129	1.09206	0.568453	0.229227	-0.339226	0.000926621	0.181494	0.0403239
100-001D_A05_2006-12-19	ADK	0.00136884	0.0113248	4.00378	5.13621	4.24628	1.13243	0.242503	-0.889922	0.00145266	0.62584	0.00911237
101_004_H07	FAM8A1	0.00136437	0.0113248	-0.335706	-0.141896	-1.10754	0.19381	-0.771831	-0.965641	0.723985	0.00971857	0.00203106
101_006_K22	KIAA0174	0.00137521	0.011348	-1.13869	-6.4904	-0.641442	-5.35171	0.497251	5.84896	0.00541221	0.935171	0.00197459
100-003D_C01_2007-01-13	LOC100134331	0.00143078	0.0116556	1.51039	2.99989	1.3748	1.4895	-0.135595	-1.6251	0.0055451	0.938035	0.00206276
104-007D_F09_2008-02-02	STX12	0.00143638	0.0116763	1.27782	0.619161	1.56082	-0.658659	0.283001	0.941659	0.0240224	0.404323	0.00110002
100-003A_E04_2007-01-10	ANXA5	0.0014514	0.0117131	-0.188667	-1.35074	-0.0350433	-1.16207	0.153623	1.31569	0.00679028	0.880017	0.00184912
100-005C_E11_2007-01-22	PHF23	0.00145866	0.0117326	-1.2802	-0.27048	-1.18747	1.00973	0.0927376	-0.916987	0.00246812	0.924458	0.00453205
100-005A_B03_2007-01-19	PRICKLE4	0.00147801	0.0118571	2.70469	4.08801	3.50107	1.38332	0.796379	-0.586943	0.00109205	0.0439438	0.182597
101_018_I05	MAGOHB	0.00148757	0.0118652	-0.775287	-1.21187	-0.243653	-0.436583	0.531634	0.968217	0.178375	0.0640343	0.00109367
101_018_F12	PIGY	0.00149903	0.0119317	0.4578	0.623959	1.4202	0.166159	0.962403	0.796244	0.798953	0.00198433	0.0126136
102-002D_E07_2007-02-17	ATAD1	0.00150816	0.0119546	1.38346	0.309941	1.17088	-1.07352	-0.212579	0.860941	0.00168797	0.677093	0.00880075
100-001D_B10_2006-12-19	FCGR3A	0.00151476	0.0119573	1.37811	0.995202	2.35269	-0.382908	0.974584	1.35749	0.520464	0.0179203	0.00167916
101-002C_F08_2007-01-30	MDH1	0.00151449	0.0119573	3.29335	4.2135	3.66154	0.92015	0.368187	-0.551963	0.00105947	0.19366	0.0421558
104_019COPY_F04	MGAT2	0.00151875	0.0119641	1.71769	1.00818	1.28882	-0.709508	-0.428874	0.280634	0.00118248	0.0350845	0.229548
102_009_I20	C18orf32	0.0015222	0.0119666	0.127361	-0.0913185	-0.520257	-0.218679	-0.647618	-0.428939	0.402596	0.00126921	0.0382427
104-007D_C11_2008-02-02	LPIN2	0.00152546	0.0119675	2.33159	0.568258	1.7888	-1.76333	-0.542797	1.22054	0.00124219	0.377525	0.0197912
104-002D_A01_2008-01-15	CYP2E1	0.00153234	0.0119743	4.40383	3.73211	4.63688	-0.671719	0.233049	0.904768	0.0181075	0.520329	0.00128258
100-003C_G08_2007-01-12	FTH1	0.00154327	0.0120086	5.20947	4.60934	5.83118	-0.600127	0.621711	1.22184	0.132832	0.0899829	0.00108142
102_027_N04	DCUN1D1	0.00156083	0.0121206	-1.06327	-0.642516	-0.528162	0.420752	0.535106	0.114353	0.0177149	0.00152191	0.683496
102_012_M13	ALDH7A1	0.00158076	0.0121764	2.33458	3.26843	3.02491	0.933846	0.690334	-0.243512	0.00179167	0.0128094	0.541393
102-005D_B10_2007-02-24	AGPAT6	0.00158667	0.0121973	0.720865	-0.332204	0.773477	-1.05307	0.0526122	1.10568	0.005006	0.980395	0.00261301
102-002C_F11_2007-02-10	CAV1	0.00160035	0.0122287	-0.962802	-1.82627	-1.13923	-0.863466	-0.176429	0.687037	0.00175086	0.66264	0.0096122
102_027_A13	MAGED1	0.0016079	0.0122374	-0.176219	-1.16721	0.0124	-0.990993	0.188619	1.17961	0.00959154	0.786081	0.00176413
101-001D_G12_2007-01-26	S100A4	0.00160483	0.0122374	-1.10248	-1.94375	-1.09583	-0.841267	0.00665317	0.84792	0.00417467	0.999481	0.00309888
101-002A_A07_2007-01-27	RPS15A	0.00161801	0.0122412	2.60274	3.3	3.43088	0.697259	0.828143	0.130885	0.0127689	0.00185174	0.817447
100-005B_H03_2007-01-19	SAMM50	0.0016219	0.0122464	3.17486	3.81673	3.38546	0.641871	0.210603	-0.431268	0.00126628	0.334387	0.0242087
101_016_D10	NFKBIA	0.0016298	0.0122818	0.973107	0.321702	0.712129	-0.651405	-0.260978	0.390427	0.00114214	0.197369	0.0441081
102_017_G13	TKT	0.00164562	0.0123522	0.489611	1.87088	0.706976	1.38127	0.217365	-1.1639	0.00212823	0.789587	0.00728175
101_009_C18	CCDC107	0.0016621	0.0123743	-0.597075	-0.324607	-1.05637	0.272468	-0.459293	-0.731761	0.317417	0.0367398	0.0014259
101_009_L23	CSDA	0.00165584	0.0123743	0.942213	1.65669	0.795643	0.714474	-0.146571	-0.861044	0.0104783	0.761434	0.00175744
101-001B_F08_2007-01-25	IGFBP6	0.00166475	0.0123743	-1.98316	-2.52592	-1.8163	-0.542761	0.166859	0.70962	0.0163106	0.587096	0.00147133
101_011_I23	UROD	0.00166265	0.0123743	-0.127071	-1.05033	0.0845906	-0.923256	0.211662	1.13492	0.0116846	0.71939	0.00167923
101_005_J03	DENR	0.00167122	0.0123983	-0.256205	-1.1013	-0.045419	-0.845091	0.210786	1.05588	0.0128009	0.684529	0.00162449
101-001A_C09_2007-01-18	ADPRHL1	0.00168472	0.0124503	-1.64014	-0.965183	-1.64498	0.674958	-0.00484007	-0.679798	0.0043425	0.999578	0.00324944
101_007_H20	ARL6IP4	0.00169049	0.0124503	-1.12506	-5.22723	-0.659213	-4.10217	0.465845	4.56802	0.00705904	0.910689	0.00225814
102_035_J22	GPR151	0.00169126	0.0124503	-0.109831	-0.898032	-0.416417	-0.788201	-0.306586	0.481615	0.00120131	0.218288	0.0408501
104-004D_D10_2008-01-10	ASCC1	0.00170705	0.0124776	0.589226	0.525327	1.07942	-0.0638993	0.490191	0.554091	0.908981	0.00715918	0.00352344
100-003B_G09_2007-01-11	MAEA	0.0017024	0.0124776	-1.41755	-4.80761	-1.33886	-3.39006	0.0786919	3.46875	0.00471057	0.995669	0.00308033
101_015_H21	SCYE1	0.00171108	0.0124776	-0.342099	-1.00319	-0.246698	-0.661088	0.0954009	0.756489	0.0081928	0.865036	0.00209792
104-001D_A12_2008-01-04	UGT1A8	0.00172059	0.0125214	5.7394	6.58248	6.39175	0.843076	0.652344	-0.190732	0.00220328	0.0108249	0.640398
101_004_B16	C10orf104	0.00174287	0.0125955	-1.21685	-0.171337	-1.41247	1.04551	-0.195625	-1.24113	0.0100641	0.794738	0.00192327
102_008_C23	DTD1	0.00173678	0.0125955	-2.83047	-1.11563	-2.58776	1.71484	0.242706	-1.47213	0.00238035	0.829472	0.00692566
104_011COPY_L02	RBM25	0.00173875	0.0125955	2.17332	2.59784	2.79674	0.42452	0.623422	0.198902	0.0393054	0.00134626	0.427812
102-004D_F01_2007-02-23	TRAF3IP3	0.0017958	0.0128404	0.159587	-0.445546	0.12395	-0.605133	-0.0356366	0.569496	0.00344069	0.970406	0.00459968
101_005_A22	B3GAT3	0.00183544	0.0128554	0.113485	-0.550563	-0.0062729	-0.664048	-0.119758	0.54429	0.00217495	0.735151	0.00916032
100-003B_G02_2007-01-11	EPHX1	0.00182546	0.0128554	3.62357	4.40286	4.23241	0.77929	0.608838	-0.170452	0.00239865	0.010796	0.663864
102-003C_C08_2007-02-20	HSP90AB1	0.00182841	0.0128554	1.79974	1.87708	1.0674	0.0773495	-0.732336	-0.809685	0.938539	0.00686458	0.00406852
104_022COPY_K16	LOC731062	0.00181335	0.0128554	-0.671717	0.907181	-0.536088	1.5789	0.135628	-1.44327	0.00309841	0.936743	0.00530002
104_021COPY_D15	MTHFD1	0.00181056	0.0128554	1.5415	1.9525	1.38675	0.411004	-0.154743	-0.565747	0.02278	0.489547	0.00146709
102_006_G16	RTN3	0.00181985	0.0128554	0.934527	1.5174	1.0184	0.58287	0.0838713	-0.498999	0.00246663	0.825555	0.00729668
104-003B_E04_2008-01-22	SLCO1B3	0.00185393	0.0129255	2.1223	1.46254	2.96851	-0.659759	0.846212	1.50597	0.209895	0.0646222	0.00139766
102_009_J23	SDCCAG3	0.00186104	0.0129514	0.231354	-0.367977	0.545671	-0.599331	0.314317	0.913648	0.0394548	0.324223	0.0013433
102_026_O03	HSD17B12	0.00187432	0.0129605	4.01371	4.71424	4.52062	0.70053	0.506911	-0.193619	0.00200854	0.0161598	0.511332
100-002B_D04_2007-01-09	PDLIM7	0.00187592	0.0129605	0.279914	-0.484458	0.211751	-0.764372	-0.0681623	0.69621	0.00315469	0.932285	0.00554911
104-003B_C11_2008-01-23	RPL10A	0.00187476	0.0129605	2.39267	2.57835	3.509	0.185677	1.11633	0.930653	0.82024	0.00251172	0.0143166
102_023_E11	PDPK1	0.00188335	0.0129884	-1.57614	-2.2891	-1.89701	-0.71296	-0.320868	0.392093	0.0012867	0.140389	0.0719538
102-003C_H07_2007-02-20	APRT	0.00190802	0.0129943	0.780037	0.317438	1.18862	-0.462598	0.408583	0.871181	0.106156	0.13408	0.00131005
104_021COPY_H15	C15orf41	0.00190399	0.0129943	-1.99158	-1.20613	-1.91995	0.785448	0.0716279	-0.71382	0.00317217	0.929392	0.00567882
102_015_N19	DYNC1I1	0.00189741	0.0129943	-0.891478	-0.982854	-1.50073	-0.0913761	-0.609256	-0.51788	0.85293	0.00268466	0.0131629
100-001B_D12_2006-12-19	FAM127A	0.00191231	0.0130004	1.09237	0.529496	1.63072	-0.562877	0.53835	1.10123	0.123774	0.11531	0.00132742
101-002D_H04_2007-01-30	ASB12	0.00195005	0.0130939	-0.740987	-1.52586	-0.57597	-0.784868	0.165017	0.949885	0.0121367	0.759678	0.00204271
104-005B_F09_2008-01-11	DDX5	0.00194755	0.0130939	3.62773	3.16556	4.10415	-0.462177	0.476417	0.938594	0.143608	0.100639	0.00137299
104_008COPY_B12	EEF1B2	0.00194406	0.0130939	2.1738	1.77915	2.62632	-0.394645	0.452521	0.847166	0.174646	0.0819453	0.0014105
102-003A_B06_2007-02-08	DNAJC9	0.00195514	0.013105	-1.61588	-5.6287	-1.14695	-4.01282	0.468928	4.48175	0.00806836	0.90874	0.00257156
102_029_O13	MAGEE2	0.00196576	0.0131301	0.482608	1.39112	1.26006	0.908509	0.777455	-0.131053	0.00345609	0.00740881	0.84686
102-005D_E01_2007-02-24	SEPT7	0.00196356	0.0131301	1.8962	2.7384	2.26108	0.842201	0.364875	-0.477326	0.00135175	0.162819	0.0639395
102_013_M14	PCOLCE	0.0019786	0.0131453	-0.710774	-0.856669	-1.22333	-0.145895	-0.512555	-0.366659	0.545572	0.0018679	0.0310049
101_017_M02	FBL	0.00199891	0.0131901	1.18749	0.711035	1.03538	-0.476453	-0.152106	0.324348	0.00159494	0.370099	0.0258704
102_009_E16	GOLGA5	0.00199656	0.0131901	0.325427	-0.23305	0.305384	-0.558478	-0.0200438	0.538434	0.00418062	0.989384	0.00454484
101_017_H24	TBC1D5	0.00201029	0.0132423	6.47963	7.44075	7.08803	0.96112	0.608405	-0.352715	0.00167143	0.0330522	0.302255
100-003B_G04_2007-01-11	TPD52L1	0.00202092	0.0132666	-1.96779	-1.73768	-2.45215	0.230118	-0.484351	-0.714469	0.442416	0.0286895	0.00197657
102-002A_E07_2007-02-07	PSMB5	0.00204194	0.0133587	2.85509	3.46278	3.40608	0.607687	0.550987	-0.0566996	0.00443916	0.00591285	0.936202
104-002C_E04_2008-01-14	CA2	0.00209372	0.0134231	1.65693	2.83329	1.98297	1.17636	0.326049	-0.850316	0.00184168	0.478741	0.0194939
101_004_J12	DCI	0.00206496	0.0134231	-0.532008	0.669165	-0.187831	1.20117	0.344177	-0.856996	0.00177426	0.453281	0.0206746
102-005B_G08_2007-02-21	ENC1	0.00208751	0.0134231	0.64654	-0.0912139	-0.192232	-0.737754	-0.838772	-0.101018	0.0124218	0.00266918	0.89708
104_010COPY_O10	GALM	0.00205984	0.0134231	4.12148	4.90538	4.81001	0.783906	0.688537	-0.0953692	0.003965	0.0068464	0.891525
101_010_K09	OPRS1	0.00209121	0.0134231	0.895845	1.81744	0.885207	0.921591	-0.0106375	-0.932229	0.00535233	0.99896	0.00389274
102_007_F19	SLCO1A2	0.002083	0.0134231	-2.50119	-2.97055	-2.31777	-0.469367	0.18342	0.652788	0.0263768	0.480358	0.00166661
102_008_D23	ZBTB16	0.00207705	0.0134231	0.140614	-0.335229	-0.28128	-0.475843	-0.421894	0.0539485	0.00413743	0.00661384	0.905919
101_006_O02	ZFYVE21	0.00205569	0.0134231	0.851584	0.937165	1.56003	0.0855819	0.708443	0.622861	0.905307	0.00320357	0.011931
102_025_H10	COPS7A	0.00210023	0.0134408	1.23647	1.98528	1.89852	0.748814	0.66205	-0.0867639	0.00413549	0.00675968	0.901958
101_005_K07	C16orf24	0.00211352	0.0134438	0.311686	-0.369139	0.479476	-0.680825	0.16779	0.848615	0.0150308	0.701987	0.00206289
102-005A_C05_2007-02-16	CSNK1A1	0.00211343	0.0134438	2.23422	1.27035	2.11249	-0.963869	-0.121729	0.84214	0.00304268	0.868253	0.00747463
100-005B_G05_2007-01-19	GCNT2	0.00211213	0.0134438	-0.401895	-0.0550985	-1.25939	0.346797	-0.857498	-1.20429	0.528514	0.0233754	0.00228364
102-005C_G06_2007-02-23	TSSC1	0.00211477	0.0134438	0.0556289	-0.434252	0.0965463	-0.489881	0.0409173	0.530799	0.00742335	0.951158	0.00306042
101_004_N12	OXCT1	0.00211974	0.0134531	-0.933451	-2.24855	-0.914345	-1.3151	0.0191065	1.33421	0.0054874	0.998363	0.00389636
102_014_J06	FLJ10404	0.00212726	0.013456	-0.528932	-0.886087	-0.0861673	-0.357155	0.442764	0.79992	0.206471	0.0738072	0.00158857
101_009_B07	SMAD5	0.00212513	0.013456	-0.443068	-0.572856	-1.24151	-0.129788	-0.79844	-0.668652	0.832022	0.00286733	0.0153615
101_006_L23	ARPC4	0.002138	0.0134864	0.133312	-0.556318	0.593106	-0.68963	0.459794	1.14942	0.0656429	0.23065	0.00147773
102_021_I19	CNIH3	0.00213911	0.0134864	-0.510649	0.197871	-0.482192	0.70852	0.0284566	-0.680063	0.00436881	0.986862	0.00492508
102_029_G01	ARHGAP21	0.00217467	0.013554	0.787611	0.296949	0.477337	-0.490662	-0.310274	0.180388	0.00180727	0.034866	0.306666
102_025_P19	NIP30	0.00217022	0.013554	0.305673	-0.285979	0.110642	-0.591652	-0.19503	0.396621	0.00169906	0.352367	0.0295463
104_009COPY_I21	POT1	0.00216999	0.013554	3.05112	3.79749	3.27422	0.746368	0.223093	-0.523274	0.00181182	0.425534	0.0234311
101_006_J13	CCDC5	0.00218569	0.0135888	0.0842486	-0.293012	0.132572	-0.377261	0.0483238	0.425585	0.00928085	0.895188	0.00277474
101_006_A15	PPP2R2A	0.00219154	0.0135926	-0.0316898	-0.888919	-0.449515	-0.857229	-0.417825	0.439405	0.00150695	0.11065	0.104675
100-003A_D07_2007-01-10	ACTA1	0.00220563	0.0136321	-2.0344	-3.1387	-1.79036	-1.1043	0.244041	1.34834	0.0139437	0.746996	0.00225747
104_013COPY_M12	ADH4	0.00220861	0.0136321	5.8971	6.50779	6.37525	0.61069	0.478151	-0.132539	0.00289786	0.0123676	0.678957
101_008_L23	FIBP	0.00220279	0.0136321	0.0728979	0.510358	0.0850495	0.43746	0.0121516	-0.425309	0.00472839	0.993809	0.00478962
102_029_K03	KLF9	0.00222736	0.0137036	1.41138	1.5414	2.16937	0.13002	0.757988	0.627968	0.815585	0.00291246	0.0167242
100-004C_E06_2007-01-18	TNKS	0.00223113	0.0137047	-0.59692	-1.49139	-0.576358	-0.894468	0.0205623	0.91503	0.00595364	0.995988	0.00395589
102-004D_E01_2007-02-23	ZNF207	0.00224256	0.0137307	1.57159	1.19235	1.0918	-0.379242	-0.479788	-0.100546	0.0221266	0.00220584	0.712575
104-003B_F11_2008-01-23	SDF2L1	0.00226794	0.0138639	-1.42944	-1.97901	-1.39491	-0.549571	0.0345333	0.584105	0.00718684	0.971796	0.0034933
102_021_J09	TMEM87A	0.00227432	0.0138807	1.812	2.50357	2.24251	0.691571	0.430511	-0.261059	0.00185097	0.0386335	0.29045
102_034_I21	PMS1	0.0022882	0.0139431	-1.7652	-1.17471	-1.85372	0.590488	-0.0885219	-0.67901	0.0105866	0.864075	0.00274062
101_013_D04	C6orf70	0.002311	0.013996	-0.975784	-1.45571	-0.603475	-0.479922	0.372309	0.852231	0.0903702	0.182218	0.00158718
104_010COPY_I04	CYP3A5	0.00231031	0.013996	4.18034	5.76127	5.11009	1.58093	0.929747	-0.65118	0.0017612	0.0509091	0.230009
104-004A_B12_2008-01-29	PAH	0.00231068	0.013996	0.644296	1.66745	1.02054	1.02315	0.376245	-0.646906	0.00170142	0.277567	0.0412656
101_004_J11	TIAF1	0.00231519	0.013996	-0.3453	0.294515	-0.157552	0.639815	0.187749	-0.452067	0.00195911	0.444131	0.0235164
102_035_I21	YIF1A	0.00231304	0.013996	-2.32155	-2.85252	-1.96537	-0.530972	0.356176	0.887148	0.0691008	0.233657	0.00160199
101_005_A15	CAMK2D	0.00232257	0.0139963	0.182052	-0.149072	-0.401062	-0.331124	-0.583114	-0.25199	0.10221	0.00160862	0.233496
104_017COPY_G11	CYP2C9	0.00232118	0.0139963	3.87693	4.943	4.47701	1.06608	0.600085	-0.465992	0.00170302	0.0622522	0.191832
101_010_I14	CABC1	0.00233379	0.0140395	0.373168	0.909781	0.966281	0.536614	0.593114	0.0564998	0.0118217	0.00322422	0.936822
102-001A_G10_2007-01-30	NUBP2	0.00233709	0.0140395	-0.0234815	-0.905947	-0.0315856	-0.882466	-0.00810412	0.874362	0.00539653	0.999343	0.00467543
100-004A_C06_2007-01-16	ANK1	0.00235124	0.0140566	-0.877134	-0.522511	-1.06422	0.354623	-0.187084	-0.541707	0.0456507	0.338772	0.00170604
103-001B_G03_2007-05-19	AQP9	0.00235775	0.0140566	0.609435	1.58409	1.06057	0.974654	0.451133	-0.523521	0.00162062	0.13831	0.088916
101_005_I07	RIT1	0.00235237	0.0140566	0.924607	0.327042	1.50098	-0.597565	0.576378	1.17394	0.136488	0.123563	0.00164665
104_011COPY_F18	SLC10A1	0.002362	0.0140566	5.67424	6.72633	6.61126	1.0521	0.937022	-0.115073	0.00472751	0.00723228	0.914729
101_014_M05	TMEM147	0.00235899	0.0140566	0.773849	0.203182	1.22677	-0.570667	0.452917	1.02358	0.0951839	0.176265	0.0016216
104_025COPY_M14	LOC652494	0.00236799	0.0140703	0.980544	2.04231	1.07585	1.06177	0.0953017	-0.966465	0.00390822	0.934616	0.00679738
102_031_O09	AGPAT3	0.00238039	0.014122	0.00611614	0.822115	0.180473	0.815999	0.174357	-0.641642	0.00250929	0.659527	0.0138551
104-005B_C09_2008-01-11	TMED10	0.00238944	0.0141537	1.42056	1.9856	1.938	0.56504	0.517443	-0.0475972	0.00531062	0.00649151	0.949807
102-004B_C12_2007-02-22	ITSN2	0.00239794	0.0141821	4.20733	4.28637	4.8365	0.0790426	0.629172	0.550129	0.900823	0.00364054	0.013764
101_006_O16	AKT1	0.00244218	0.014282	-1.06021	-1.0529	-0.405923	0.00730506	0.654284	0.646979	0.999252	0.00559532	0.00814847
102-003A_B12_2007-02-08	FARSA	0.00244939	0.014282	-0.946602	-1.50454	-1.13304	-0.557936	-0.186437	0.371499	0.00190642	0.351402	0.0330236
102_033_J22	GTF2E2	0.00242954	0.014282	-2.30537	-1.90752	-1.68625	0.397847	0.619116	0.22127	0.0620086	0.00179356	0.369415
102_022_E16	KLHDC3	0.00245222	0.014282	-0.26783	-0.525499	0.106759	-0.257669	0.37459	0.632259	0.278952	0.059425	0.00196193
102_029_C24	RPL10	0.00243018	0.014282	4.60117	5.17432	5.27643	0.573149	0.675253	0.102104	0.0165444	0.00281079	0.844752
101_008_I11	SCYL2	0.00243693	0.014282	0.909919	0.431686	0.727889	-0.478232	-0.18203	0.296202	0.00176725	0.257463	0.047089
101_012_P04	MYL7	0.00246074	0.0143098	-0.332636	-0.000640389	-0.443457	0.331996	-0.110821	-0.442817	0.0237609	0.572089	0.0021048
102_016_N15	SLC30A6	0.00246906	0.0143364	-0.546112	0.26428	-0.0383783	0.810392	0.507734	-0.302658	0.00202942	0.0393741	0.304395
101_011_K23	ABHD11	0.00248195	0.014339	-0.901867	-0.924132	-0.388554	-0.0222653	0.513313	0.535578	0.989373	0.00697341	0.00665113
104-004B_E03_2008-01-29	ALDH9A1	0.00248472	0.014339	3.21313	3.53142	3.93693	0.318298	0.723799	0.405502	0.246456	0.00178838	0.1014
101-002D_F12_2007-01-30	CBARA1	0.00248434	0.014339	1.18134	0.365765	1.7104	-0.815575	0.529064	1.34464	0.0674636	0.251832	0.00173208
102_006_M20	EGR1	0.0024945	0.0143532	0.769526	-0.909566	-0.188834	-1.67909	-0.95836	0.720732	0.00185421	0.0607965	0.207971
102_021_L06	MBD2	0.00251694	0.0144389	0.729638	0.492629	1.24337	-0.237008	0.513734	0.750743	0.473824	0.0315941	0.00250244
104_020COPY_M07	GLS2	0.00252627	0.0144563	0.309114	1.27525	0.766756	0.966137	0.457642	-0.508495	0.00174125	0.130722	0.0999788
101-002A_H06_2007-01-27	HIST1H4I	0.00253601	0.014483	0.246095	-0.276563	0.2886	-0.522658	0.042505	0.565163	0.00855391	0.95527	0.00365925
104-003C_B03_2008-01-24	DHFR	0.00255422	0.0145219	0.0567208	1.02057	0.398023	0.963854	0.341302	-0.622552	0.00192413	0.311973	0.0394363
101_017_K01	FAM3A	0.00256209	0.0145234	-0.41057	-1.08538	-0.466063	-0.674808	-0.0554925	0.619315	0.00433259	0.946077	0.00701019
100-004B_B07_2007-01-19	APOBEC2	0.00260089	0.0146348	-1.62901	-1.15503	-2.0513	0.473972	-0.422293	-0.896265	0.122922	0.14859	0.00180698
101_017_M08	CLTB	0.00258986	0.0146348	0.0342986	-0.598636	0.190577	-0.632934	0.156279	0.789213	0.0174844	0.711858	0.00252299
104_016COPY_M04	EIF3E	0.00259584	0.0146348	1.83779	1.13425	2.25396	-0.703542	0.416167	1.11971	0.0586882	0.293879	0.00184033
104_013COPY_D22	RABL3	0.00259424	0.0146348	1.27182	1.81287	1.32015	0.541054	0.04833	-0.492724	0.00426128	0.93648	0.00733444
102_006_J10	LNX1	0.00260799	0.0146531	0.885927	0.599128	1.01764	-0.286799	0.131713	0.418512	0.0387862	0.41468	0.00197767
102-005B_F01_2007-02-20	ST3GAL6	0.00261181	0.0146531	-1.10664	-0.155856	-0.723209	0.950781	0.383429	-0.567352	0.00185363	0.223842	0.0584365
101-002D_F01_2007-01-30	NDUFV3	0.00263038	0.014705	-0.773795	0.00202412	-0.671019	0.775819	0.102776	-0.673043	0.0036581	0.861606	0.00926877
101_014_A01	PDK2	0.0026353	0.014705	-0.716281	-0.326121	-0.175374	0.39016	0.540907	0.150746	0.0382218	0.00221283	0.553714
102_033_G04	SERHL	0.00264032	0.014705	3.52492	4.13528	4.14234	0.610367	0.617426	0.00705939	0.00872926	0.00483328	0.999142
101_013_D06	SP4	0.00263816	0.014705	0.456768	0.87629	0.156249	0.419523	-0.300518	-0.720041	0.0831204	0.218063	0.00182534
101-003D_B10_2007-02-02	COPE	0.00267572	0.0147944	-0.169985	-0.845675	0.264444	-0.67569	0.434429	1.11012	0.0690008	0.260763	0.00187266
104-003C_E02_2008-01-24	EHHADH	0.00266273	0.0147944	4.10648	4.28862	5.26218	0.182135	1.1557	0.973564	0.848627	0.00361387	0.0176381
101_012_H24	FLII	0.00267101	0.0147944	-0.742823	-1.66982	-0.416571	-0.926992	0.326253	1.25324	0.0268979	0.551467	0.00223738
104_021COPY_O02	LOC100008589	0.00267438	0.0147944	-0.576709	0.0936747	0.0660484	0.670384	0.642757	-0.0276263	0.00704075	0.00596015	0.988556
102_017_N21	ENO1	0.00270982	0.0149007	2.2978	2.92499	2.55807	0.627195	0.26027	-0.366925	0.00190749	0.208192	0.0652963
102_020_J23	PTGES3	0.00271055	0.0149007	1.23603	1.80152	1.07928	0.565489	-0.156752	-0.722241	0.0203966	0.665461	0.00251154
102_012_J20	TMEM87B	0.0027029	0.0149007	-0.28021	-0.773234	-0.368918	-0.493024	-0.0887084	0.404315	0.00317249	0.754293	0.0124028
102-004C_B04_2007-02-23	DDIT3	0.00272135	0.0149249	-0.74947	-1.44584	-0.776562	-0.696371	-0.0270919	0.669279	0.00545795	0.988309	0.00606549
101-001D_A09_2007-01-26	SF3B1	0.00272276	0.0149249	0.762125	0.738926	1.45314	-0.0231987	0.691019	0.714217	0.993688	0.00727756	0.00747449
102_008_G15	SFXN5	0.00274369	0.0150181	-0.911029	-0.615684	-1.05871	0.295345	-0.147679	-0.443023	0.0457297	0.376403	0.00202963
100-005E_A03_2007-01-23	COL12A1	0.00277306	0.0150494	-1.74422	-1.01672	-2.05174	0.727508	-0.307521	-1.03503	0.0355523	0.461391	0.00216657
100-005E_C04_2007-01-23	FAM82C	0.00275472	0.0150494	-2.59129	-1.52864	-2.3916	1.06264	0.199683	-0.86296	0.00314658	0.735122	0.0132044
101_015_A01	LRRFIP2	0.0027603	0.0150494	-0.739902	-0.119505	-0.96068	0.620396	-0.220778	-0.841174	0.0278987	0.548258	0.00230287
101-003D_F03_2007-02-02	TRAPPC2L	0.00277081	0.0150494	-0.361684	-0.741185	0.0157808	-0.379501	0.377465	0.756966	0.153658	0.124989	0.00196137
101_008_H21	IPO13	0.00278773	0.0150701	-1.27668	-2.01466	-1.3277	-0.737979	-0.0510181	0.686961	0.00493467	0.962707	0.00708855
101_010_D09	PTGDS	0.00278869	0.0150701	-0.0581198	-0.632526	-0.298457	-0.574406	-0.240337	0.334069	0.00196025	0.204989	0.0680815
102_008_B24	SHANK2	0.00278804	0.0150701	1.7926	1.76475	2.73842	-0.0278544	0.945814	0.973668	0.995145	0.00731442	0.00774799
101-002D_F05_2007-01-30	LOC51057	0.00280908	0.0151565	-0.868026	-1.389	-0.620284	-0.520978	0.247742	0.76872	0.0428308	0.402994	0.00211076
101_010_L12	VBP1	0.00281262	0.0151565	4.70512	5.60383	5.08806	0.898708	0.382939	-0.515769	0.00196823	0.194439	0.0725854
102_016_J04	C8orf59	0.00282431	0.0151628	-0.78366	-0.263338	-0.877338	0.520322	-0.0936781	-0.614	0.014182	0.823953	0.00313488
104-004D_G12_2008-01-11	GLYAT	0.00282421	0.0151628	2.61181	4.67963	3.21814	2.06783	0.606336	-1.46149	0.00239666	0.459728	0.0268612
100-005D_H06_2007-01-23	NDUFB9	0.00282569	0.0151628	1.89939	1.47758	2.13505	-0.421805	0.235665	0.65747	0.0557949	0.325978	0.00203322
101-001C_B12_2007-01-26	C20orf149	0.00284097	0.0152021	0.23469	0.814969	0.647634	0.58028	0.412945	-0.167335	0.00291488	0.0235235	0.510366
104_023COPY_P05	HAO1	0.0028387	0.0152021	2.98187	3.68914	3.4514	0.707265	0.469527	-0.237738	0.00255079	0.0326817	0.394914
102_033_C04	C11orf1	0.00288403	0.0152615	-0.613735	0.000681523	-0.33969	0.614416	0.274045	-0.340372	0.00200286	0.169502	0.0857529
101-001B_F06_2007-01-25	COPS5	0.00286492	0.0152615	-0.226676	-0.784811	0.228225	-0.558135	0.454901	1.01304	0.109032	0.18006	0.00198484
101-003B_C02_2007-02-02	MRPL51	0.00288212	0.0152615	1.62328	1.22849	2.04813	-0.394782	0.424851	0.819633	0.178902	0.110301	0.00207884
101_010_F12	MRPS14	0.0028588	0.0152615	-1.04858	-5.59116	0.260821	-4.54257	1.30941	5.85198	0.022119	0.651221	0.00260516
101_007_H13	TRAM1	0.00288334	0.0152615	1.6266	0.57082	1.65098	-1.05578	0.0243845	1.08016	0.0074398	0.996172	0.00500704
101_018_E12	VAMP8	0.00287958	0.0152615	-1.70251	-1.19299	-2.06608	0.509519	-0.36357	-0.873089	0.0861223	0.225494	0.00199929
103-001D_D02_2007-05-21	ZC3H15	0.0028756	0.0152615	1.30566	1.79257	1.04657	0.486912	-0.259087	-0.745999	0.0519757	0.350118	0.00209468
100-005E_G01_2007-01-23	PPME1	0.00289712	0.0152884	-0.880503	-1.79559	-0.880129	-0.915085	0.000374231	0.915459	0.00679294	0.999999	0.00547034
101_010_K19	ACADL	0.00293888	0.0154282	2.50741	2.19664	3.29399	-0.310767	0.786576	1.09734	0.563405	0.0282891	0.00320425
101_006_G06	CCDC92	0.00293977	0.0154282	-0.455903	-0.79991	-0.644825	-0.344008	-0.188923	0.155085	0.00213547	0.0782009	0.187948
101_016_J12	C3	0.00294698	0.0154449	2.50572	3.02805	3.47963	0.522338	0.973913	0.451574	0.140026	0.00204267	0.205735
101_013_G06	ATP6V1G1	0.00298349	0.0155721	0.46137	1.50918	0.312793	1.04781	-0.148577	-1.19639	0.0126253	0.882841	0.00361569
101_005_K21	NDUFC1	0.00300233	0.0156491	3.0755	3.47643	3.66362	0.400937	0.588126	0.187188	0.053504	0.00235471	0.470408
102_028_F17	MRPS25	0.00300871	0.0156609	-0.137581	-0.625298	-0.0475888	-0.487717	0.0899922	0.577709	0.0151674	0.819212	0.00330283
101_004_K20	FECH	0.00303555	0.0157792	-1.65336	-0.793739	-1.80155	0.859622	-0.148189	-1.00781	0.0145291	0.838235	0.00342131
101-001D_H04_2007-01-26	ABCE1	0.00305881	0.015857	0.211864	0.741837	-0.188891	0.529973	-0.400754	-0.930727	0.0982457	0.208936	0.00212323
102-003B_B01_2007-02-09	ZNF263	0.00307541	0.0158998	-0.601039	-1.25523	-0.86976	-0.654196	-0.268722	0.385474	0.00218126	0.22329	0.0675937
101_005_L20	CTDSP1	0.0030825	0.0159072	0.415252	-0.204314	0.270845	-0.619566	-0.144406	0.47516	0.00305636	0.623444	0.0190415
100-001D_D06_2006-12-19	NUDT3	0.00308516	0.0159072	-1.15115	-5.73228	-0.165221	-4.58113	0.985929	5.56706	0.0175128	0.771688	0.00318066
104_026COPY_F17	RPL41	0.00309017	0.0159116	5.91055	6.60776	6.80852	0.697205	0.897971	0.200766	0.0299428	0.00293114	0.696456
104_018COPY_H13	CES3	0.00310717	0.0159213	0.799747	1.51164	1.18289	0.711891	0.383142	-0.328749	0.002235	0.0873671	0.177054
101_008_A01	CHKB	0.00311206	0.0159213	-1.03751	-0.583576	-1.31431	0.453936	-0.276797	-0.730734	0.068143	0.294296	0.00220777
102_015_K10	MLLT6	0.00309624	0.0159213	-1.02249	-0.945967	-1.46223	0.0765255	-0.439735	-0.516261	0.867162	0.0136432	0.00533301
101_006_J14	XRN1	0.00310401	0.0159213	-1.73336	-1.82806	-2.1367	-0.0946941	-0.403337	-0.308643	0.692553	0.00332724	0.030354
104-007D_H11_2008-02-02	LAMP2	0.00313902	0.0159907	2.18179	2.98519	2.41803	0.803398	0.23624	-0.567158	0.00266232	0.465768	0.0290115
102_026_L10	RANBP2	0.00313496	0.0159907	-1.05725	-0.562109	-0.703281	0.495144	0.353972	-0.141172	0.00324419	0.0246583	0.525846
102_031_C11	SURF4	0.00314853	0.0160178	4.48848	5.17623	4.79269	0.687759	0.30421	-0.383549	0.00219624	0.179724	0.0869903
102_023_E08	CTBP1	0.0031642	0.0160278	-0.730031	-0.36033	-0.878302	0.3697	-0.148271	-0.517972	0.0358591	0.498091	0.00252674
101_004_N14	PPM1G	0.00317063	0.0160278	0.0110022	-1.08035	0.214416	-1.09135	0.203414	1.29477	0.0159109	0.818218	0.00346307
102-002A_G05_2007-02-07	SDHA	0.00317947	0.016047	3.86107	4.18775	4.37476	0.326675	0.51369	0.187015	0.0746617	0.00234719	0.376787
101_011_C14	C18orf21	0.00319736	0.016116	-0.468589	-1.03389	-0.169599	-0.565297	0.29899	0.864286	0.0546789	0.361285	0.00234037
102_020_L01	ZFP91	0.00320482	0.0161323	2.27339	2.94385	2.79691	0.670457	0.523513	-0.146943	0.00410929	0.01665	0.694358
102_021_F14	PSMD9	0.00329347	0.0165132	0.595848	-0.0498108	0.876766	-0.645659	0.280918	0.926577	0.0412842	0.460009	0.00255764
100-001D_A07_2006-12-19	SPCS1	0.00340931	0.017027	3.02873	3.7623	3.72988	0.733564	0.701149	-0.0324149	0.00857861	0.0074786	0.987506
101_008_P21	MTCH1	0.00348984	0.0172936	-0.431443	0.550616	-0.4601	0.982059	-0.0286579	-1.01072	0.00899749	0.994191	0.00584291
101_014_I13	CCDC59	0.00350273	0.0173126	-1.00949	-1.5006	-0.670701	-0.49111	0.338784	0.829894	0.0893241	0.252386	0.0024561
104_016COPY_C07	MT1E	0.00349899	0.0173126	5.16506	5.39466	6.21785	0.229593	1.05279	0.823195	0.736261	0.00391822	0.0298826
102_006_G11	SLMO1	0.00352818	0.0173933	-0.97596	-1.41951	-1.17274	-0.443547	-0.196782	0.246766	0.00247055	0.185355	0.092867
102_009_O17	ARMC1	0.00354123	0.0174352	1.10605	1.77015	1.33088	0.664099	0.224823	-0.439276	0.00275847	0.370508	0.0429404
102_016_F21	ATP5D	0.00356468	0.0175055	0.819874	1.04093	1.24435	0.221056	0.424474	0.203418	0.166694	0.00248907	0.19891
101_006_L13	AMZ2	0.00360404	0.0176534	-0.93279	-0.266925	-1.00743	0.665865	-0.0746426	-0.740508	0.0129946	0.925487	0.00468033
100-005B_C02_2007-01-19	ACADVL	0.00363226	0.0176784	1.04198	0.617013	1.60415	-0.424969	0.562166	0.987135	0.268874	0.0857509	0.00281715
101_014_G20	PAFAH1B2	0.00362694	0.0176784	-0.533987	-0.555803	-0.824192	-0.0218157	-0.290205	-0.268389	0.967712	0.00635157	0.0148563
104-004A_D10_2008-01-29	PON1	0.00362979	0.0176784	0.12788	0.979651	0.63542	0.851771	0.50754	-0.344231	0.00283426	0.0617938	0.275941
101-001D_A05_2007-01-26	ATP1A1	0.00365919	0.0176837	-0.0878671	0.538847	-0.266014	0.626714	-0.178147	-0.804862	0.0259271	0.672321	0.00335674
102_013_B15	INADL	0.00363812	0.0176837	-1.67706	-0.691826	-1.42617	0.985233	0.25089	-0.734343	0.00339848	0.577897	0.0246654
101-003C_E09_2007-02-02	MIA3	0.00366439	0.0176837	0.90504	0.729634	1.50068	-0.175405	0.595642	0.771048	0.710294	0.0236432	0.00472895
104_017COPY_A06	UGT1A6	0.00365717	0.0176837	2.9498	3.9296	3.51783	0.979798	0.568023	-0.411775	0.00278373	0.0697513	0.248941
104-007D_E08_2008-02-01	PRDX3	0.00368517	0.0177325	3.12212	3.78789	3.69245	0.665779	0.570339	-0.0954405	0.00619193	0.0123723	0.866842
100-004B_A04_2007-01-19	DES	0.00369237	0.0177448	-2.28056	-1.48916	-2.68017	0.791409	-0.399605	-1.19101	0.0552215	0.395125	0.00274807
102-005A_E12_2007-02-16	TSR1	0.00374401	0.0178932	0.400429	0.0253371	0.335202	-0.375092	-0.0652275	0.309865	0.00443984	0.783456	0.0154816
101_004_C21	SAPS3	0.00377216	0.0179806	0.944638	0.0659394	1.16433	-0.878698	0.219689	1.09839	0.0232783	0.726662	0.00364906
104-002D_E11_2008-01-15	ASGR2	0.00379035	0.0180343	2.61029	2.55005	3.18759	-0.0602372	0.577304	0.637541	0.948566	0.0124728	0.00783506
104_025COPY_A12	CCDC127	0.00382113	0.018113	-0.34275	-1.0347	-0.218506	-0.69195	0.124244	0.816195	0.0178621	0.83521	0.00421786
101-003C_G02_2007-02-01	LYNX1	0.00383124	0.0181384	-0.406648	-0.389024	-0.637686	0.0176243	-0.231039	-0.248663	0.971426	0.0113792	0.00864896
102_034_A02	CIR	0.0038689	0.0182715	1.18241	0.70127	1.32292	-0.481144	0.140508	0.621652	0.027751	0.663987	0.00351066
102_035_D07	BRF1	0.00390852	0.0183535	2.82707	4.0198	2.86219	1.19274	0.0351246	-1.15761	0.00784727	0.993869	0.00804689
102_016_A17	C14orf166	0.00389195	0.0183535	-0.335713	-0.0676453	0.110639	0.268067	0.446351	0.178284	0.10387	0.00279878	0.325802
101_004_P13	SERPINB6	0.00391509	0.0183535	0.593408	0.029781	0.545856	-0.563627	-0.047552	0.516075	0.00635951	0.948255	0.01019
101_013_K20	TMEM32	0.00390876	0.0183535	-0.0758624	-7.48369	-1.28457	-7.40783	-1.20871	6.19912	0.00479561	0.80955	0.0150976
104-002D_A06_2008-01-15	FAH	0.00397932	0.0186276	2.64043	3.23997	3.34509	0.599541	0.704658	0.105117	0.0234714	0.00456878	0.863377
101_009_A06	KLF10	0.00400086	0.0186276	0.0297495	-0.499811	0.396133	-0.52956	0.366384	0.895944	0.0957916	0.261239	0.00281894
102_008_H05	MAPK8IP2	0.00400179	0.0186276	-2.79663	-2.07571	-2.84742	0.720922	-0.0507901	-0.771713	0.0119555	0.969101	0.00581366
102-003C_G12_2007-02-20	TBCE	0.00399292	0.0186276	-0.440419	0.252926	-0.490105	0.693345	-0.049686	-0.743031	0.0119919	0.968077	0.00578067
102_023_F17	C12orf10	0.00400773	0.0186278	4.59879	4.79878	5.25491	0.19999	0.656119	0.456129	0.548699	0.00361485	0.0540752
102_035_G12	THRAP3	0.0040131	0.01863	1.91839	2.42224	2.76161	0.503844	0.843214	0.33937	0.10744	0.00288271	0.322847
104-003A_D10_2008-01-23	VPS54	0.004078	0.0188626	-0.599435	-0.248697	-0.520566	0.350739	0.0788696	-0.271869	0.0041292	0.662622	0.0222423
102_007_I19	STOML1	0.00408723	0.0188653	-1.80415	-1.00049	-1.78867	0.803661	0.0154884	-0.788173	0.00849992	0.997423	0.00804765
102-004A_G05_2007-02-21	CLPB	0.00412337	0.0189805	-0.359987	-0.9724	-0.191165	-0.612413	0.168822	0.781235	0.02732	0.692404	0.0038316
102_013_O05	MARK2	0.00413183	0.0189966	-2.53655	-3.29313	-2.43785	-0.756579	0.0987029	0.855282	0.0156191	0.905429	0.00509088
104_021COPY_G12	UGT1A9	0.00414057	0.0190139	5.31132	6.22544	5.60745	0.914116	0.296124	-0.617993	0.00332087	0.416025	0.0427493
102_026_H10	CLTCL1	0.00415582	0.0190153	0.0379141	-0.180717	0.513736	-0.218631	0.475822	0.694453	0.514011	0.0432118	0.00412588
102_019_O05	SPOPL	0.004149	0.0190153	-0.0911646	0.210772	-0.377771	0.301937	-0.286606	-0.588543	0.165461	0.159545	0.0029562
101_014_I04	MEA1	0.00418344	0.0191188	-0.454436	-0.188795	-0.685048	0.265641	-0.230612	-0.496253	0.143062	0.185408	0.00295133
102_022_M08	HIPK2	0.00419232	0.0191365	-0.60239	0.000158151	-0.607921	0.602548	-0.00553143	-0.60808	0.00972723	0.999435	0.0074124
104-003A_C05_2008-01-23	SLC37A4	0.00420569	0.0191746	1.30913	1.96052	1.30366	0.651389	-0.00547716	-0.656866	0.00972441	0.999526	0.00745431
100-003D_G04_2007-01-13	PHYHD1	0.00421622	0.0191981	0.0293824	0.527377	-0.357384	0.497995	-0.386766	-0.884761	0.119119	0.222213	0.00296219
102-005B_G12_2007-02-21	CKS1B	0.0042491	0.0192576	1.52195	1.47291	2.10418	-0.0490352	0.582238	0.631273	0.966366	0.0127605	0.00923295
102_015_C13	COG8	0.00424623	0.0192576	-0.915602	-0.342147	-0.852139	0.573456	0.0634638	-0.509992	0.00622629	0.912356	0.0123462
102_029_D19	ADAMTS3	0.00427329	0.0192745	-2.51954	-1.8262	-2.39804	0.693335	0.121497	-0.571838	0.00502468	0.786162	0.0173052
104_016COPY_L17	AFM	0.00428352	0.0192745	1.42422	2.64694	2.22695	1.22273	0.802731	-0.419996	0.00379122	0.0446727	0.411258
104_012COPY_P06	BBOX1	0.00426738	0.0192745	3.27198	2.84601	3.92677	-0.425977	0.654785	1.08076	0.346683	0.0729897	0.00353722
104_019COPY_M04	LASS2	0.00428813	0.0192745	1.86919	2.56277	1.71074	0.693584	-0.158445	-0.852028	0.0235474	0.766191	0.00429972
101_014_I15	MRPL48	0.00425947	0.0192745	1.92347	2.017	2.4017	0.0935247	0.478225	0.3847	0.792478	0.0050551	0.0302351
101-001C_F10_2007-01-26	NP	0.00427834	0.0192745	-0.263708	0.592422	-0.197997	0.85613	0.0657111	-0.790419	0.00710143	0.958118	0.0106255
102_019_H01	TPT1	0.00427848	0.0192745	5.25703	4.88571	6.07954	-0.371318	0.822506	1.19382	0.525009	0.0429966	0.00428933
100-001C_D02_2006-12-19	AMBP	0.00434558	0.0193002	3.8223	3.27712	4.20464	-0.54518	0.382333	0.927513	0.101961	0.262275	0.00306842
102_006_E23	APBB3	0.00431934	0.0193002	-1.09707	-0.95663	-1.35667	0.140437	-0.259606	-0.400043	0.435913	0.0555689	0.00392117
100-002D_H10_2007-01-10	BICD2	0.00430618	0.0193002	2.54662	3.06402	3.22249	0.517404	0.675872	0.158468	0.0397112	0.00398383	0.690346
102-001A_E03_2007-01-29	C1orf85	0.00434434	0.0193002	-0.883156	-0.315917	-1.09092	0.567239	-0.207763	-0.775002	0.0390466	0.56683	0.00360942
102_013_H10	CHD4	0.00435446	0.0193002	-2.32972	-1.84555	-2.23396	0.484169	0.095763	-0.388405	0.00476951	0.733972	0.0199256
102_022_D22	EXOSC1	0.00433469	0.0193002	3.24775	3.73858	3.69311	0.490833	0.445362	-0.0454712	0.00872437	0.0112342	0.946585
100-001C_B02_2006-12-19	PEX13	0.00433839	0.0193002	0.993448	0.729072	1.55032	-0.264376	0.556871	0.821247	0.501106	0.0463878	0.0042276
104-003A_B02_2008-01-23	RGN	0.00430353	0.0193002	4.49667	5.75956	4.96639	1.26289	0.469724	-0.793164	0.00321024	0.317023	0.0611735
101_012_G01	SFRS2IP	0.00434001	0.0193002	-0.0249151	-0.895112	0.224641	-0.870196	0.249556	1.11975	0.0294997	0.678842	0.00396926
102_008_G03	ZBTB48	0.00435298	0.0193002	-1.74207	-1.94221	-1.40209	-0.200144	0.339974	0.540117	0.395314	0.0632666	0.00378482
101_007_M02	ATXN10	0.00437221	0.0193519	0.1938	0.950775	0.582946	0.756974	0.389146	-0.367828	0.00312236	0.122296	0.169416
102-005B_H03_2007-02-20	BAT1	0.00440051	0.0194142	-0.591159	-1.41457	-0.888539	-0.823413	-0.297381	0.526032	0.00333123	0.34029	0.0574395
101_016_L01	DPY30	0.0044537	0.0195585	0.228134	1.38314	0.734211	1.155	0.506077	-0.648926	0.00315276	0.20881	0.0998874
101_009_N03	MSL2L1	0.00449342	0.0196667	0.359645	0.181635	-0.207476	-0.17801	-0.567122	-0.389111	0.537046	0.00397991	0.0610295
102_018_O21	SOX9	0.00449378	0.0196667	0.371547	0.818961	0.305607	0.447415	-0.0659397	-0.513354	0.0178459	0.885399	0.00530263
104_013COPY_D02	FAM65A	0.00449968	0.0196678	2.73401	2.92881	3.21927	0.194807	0.485264	0.290457	0.357146	0.00344366	0.103991
101_016_P03	HEBP2	0.00451934	0.0196678	-0.23256	-0.490401	0.176494	-0.257841	0.409054	0.666895	0.366015	0.0716951	0.00380441
101_009_E14	KBTBD2	0.00451319	0.0196678	1.01025	0.96072	0.60617	-0.0495277	-0.404078	-0.35455	0.917597	0.00665471	0.021876
104_012COPY_K14	PCSK6	0.00451455	0.0196678	2.9726	3.75597	3.61924	0.783378	0.646645	-0.136733	0.00666055	0.0170314	0.812774
101-003C_D02_2007-02-01	TPP2	0.00451978	0.0196678	-0.224903	0.269008	0.306538	0.493911	0.531441	0.0375301	0.0175983	0.00652151	0.970106
102_008_M03	PPP2R3C	0.00454205	0.0197148	-2.89331	-2.07575	-2.65128	0.817562	0.242034	-0.575528	0.00385485	0.489859	0.0376302
102_031_G19	RAB1B	0.00454897	0.0197148	-0.482295	-0.0539856	-0.0397924	0.428309	0.442502	0.0141932	0.0149429	0.00742028	0.993952
100-001C_B08_2006-12-20	SAT2	0.0045463	0.0197148	1.86427	1.3896	2.09192	-0.474667	0.227651	0.702318	0.0577504	0.437275	0.00345427
104-003C_B12_2008-01-24	F5	0.00463267	0.0199771	-3.09282	-2.32442	-2.93677	0.7684	0.156042	-0.612358	0.00498819	0.724477	0.0215277
102_021_H09	GFOD2	0.00464117	0.0199911	-0.860989	-1.36905	-0.906034	-0.508062	-0.0450456	0.463017	0.00732582	0.944976	0.0120138
102_023_C03	PH-4	0.00466203	0.0200584	-2.26083	-2.16782	-1.60383	0.093011	0.656994	0.563983	0.891026	0.00646718	0.0245368
101_006_F03	RCHY1	0.0046722	0.020062	0.188816	-0.427535	0.126161	-0.616351	-0.0626547	0.553696	0.00703269	0.927643	0.0128204
104-003A_B12_2008-01-24	SULT1A2	0.0047253	0.0202283	2.57943	3.39463	2.91176	0.8152	0.33233	-0.482869	0.00341183	0.26003	0.0828893
101_010_N09	UBL4A	0.00473329	0.0202283	-0.690525	-0.955155	-0.228335	-0.264629	0.46219	0.72682	0.415693	0.0636747	0.00417638
102_025_K23	IL1RN	0.00475099	0.0202586	0.189423	-0.182684	0.251743	-0.372107	0.0623202	0.434427	0.0201486	0.859647	0.00535302
101_011_D15	SKP1	0.00480751	0.020454	3.52204	4.30822	3.93956	0.786185	0.417524	-0.368661	0.00348852	0.11331	0.196974
104_010COPY_A07	GLCCI1	0.00483688	0.0205332	1.0134	0.445953	0.689306	-0.567443	-0.324091	0.243352	0.00366692	0.0859568	0.256182
101_008_F19	C1orf131	0.00488252	0.020681	0.0431857	-0.120777	0.453587	-0.163963	0.410402	0.574364	0.594139	0.0401865	0.00523771
102_031_M02	NGDN	0.0048797	0.020681	-0.713078	0.0621339	-0.279436	0.775211	0.433641	-0.34157	0.0036459	0.093693	0.238335
102-005D_E06_2007-02-24	FAM120A	0.00490351	0.0207469	2.0322	1.83216	2.68442	-0.200039	0.652222	0.852261	0.710346	0.0302889	0.00610934
100-001D_A08_2006-12-19	TM4SF4	0.00495766	0.0208931	3.70839	4.67489	4.0784	0.966493	0.370006	-0.596486	0.00366899	0.307775	0.0715113
101_010_O20	C1orf144	0.00499226	0.0209726	0.899624	1.88154	0.947937	0.981917	0.0483131	-0.933604	0.0090627	0.983614	0.0108123
100-004B_A02_2007-01-19	CISD1	0.0050337	0.0209726	3.02084	4.03102	3.04643	1.01018	0.0255913	-0.984593	0.00999108	0.99574	0.00992017
101_008_F17	PCP4L1	0.00503293	0.0209726	-0.916309	-1.75421	-0.761562	-0.837899	0.154747	0.992646	0.0224874	0.837403	0.00546533
101-001C_E12_2007-01-26	PSMF1	0.0049989	0.0209726	0.335597	-0.279097	0.621063	-0.614694	0.285466	0.900161	0.0583518	0.460944	0.00384468
102-004D_D09_2007-02-23	SLC24A2	0.00501327	0.0209726	-0.635774	-0.908953	-0.41721	-0.273179	0.218564	0.491742	0.135053	0.22468	0.00354767
102-004B_C11_2007-02-22	SLC3A2	0.00502747	0.0209726	-0.555298	-0.878212	-0.345888	-0.322914	0.20941	0.532324	0.0965239	0.305834	0.00359782
102_027_D01	TTC4	0.00501642	0.0209726	-0.183849	-0.789756	-0.278358	-0.605907	-0.094509	0.511398	0.00624223	0.834227	0.0177324
102_015_C17	NRG1	0.00504358	0.0209909	-2.29271	-2.9911	-2.36204	-0.698389	-0.0693224	0.629067	0.0076171	0.932228	0.0135239
101_018_M02	C3orf14	0.00507305	0.0210448	-0.99451	-0.14398	-1.19453	0.85053	-0.200016	-1.05055	0.0273069	0.764202	0.00502189
101_009_I12	NDUFS2	0.00507087	0.0210448	0.614269	1.54108	0.697172	0.926813	0.0829036	-0.843909	0.0079289	0.945122	0.0129991
102-004A_G10_2007-02-21	TYRO3	0.00506323	0.0210448	-1.69705	-1.54853	-2.08573	0.148517	-0.388683	-0.5372	0.617516	0.039081	0.00556659
100B-001A_E03_2006-12-18	PHKG1	0.005096	0.0210942	-1.93619	-1.49643	-2.34347	0.439761	-0.407281	-0.847042	0.172116	0.179769	0.00364733
101_018_P16	RDH13	0.00511364	0.0211032	-1.4512	-0.521482	-1.5007	0.929723	-0.0494998	-0.979222	0.0137144	0.982893	0.00770131
101_014_I23	SUGT1	0.00511476	0.0211032	0.514153	0.766484	0.182588	0.252331	-0.331565	-0.583896	0.293081	0.10271	0.00399246
101_006_G03	CCDC55	0.00513879	0.0211714	0.572017	0.430355	0.197619	-0.141661	-0.374397	-0.232736	0.412235	0.00407367	0.0964754
102_019_J04	ODC1	0.00514237	0.0211714	-0.719446	-0.132721	-1.00409	0.586725	-0.284649	-0.871374	0.063097	0.441848	0.00390901
102_034_O04	SNAPC2	0.00516366	0.0212133	-0.147526	-0.428655	0.287484	-0.281129	0.43501	0.716139	0.365577	0.080073	0.00430724
102_028_I14	SUPT5H	0.00518421	0.021252	-0.51756	0.0434419	-0.432928	0.561001	0.0846315	-0.47637	0.00655103	0.845679	0.0177349
102_015_G06	PTEN	0.00519487	0.0212729	1.81824	2.5926	1.92285	0.774354	0.104605	-0.669749	0.00691708	0.87564	0.0164195
102_022_C15	P2RY5	0.00522467	0.021372	0.0626682	0.485006	-0.255615	0.422338	-0.318283	-0.740621	0.124916	0.249206	0.00370372
102_010_C12	HERPUD1	0.00534036	0.021729	1.17926	0.903357	1.71126	-0.275902	0.532002	0.807904	0.474153	0.0593852	0.00496022
104-002C_F10_2008-01-15	ATOX1	0.00538453	0.0217926	2.38927	3.14179	2.6959	0.752527	0.306634	-0.445893	0.00390745	0.270706	0.0886363
101-003D_B03_2007-02-02	GLI3	0.00537784	0.0217926	-0.270948	0.0144797	-0.422912	0.285428	-0.151964	-0.437391	0.0740209	0.400748	0.0039978
104_016COPY_H02	SYNE1	0.00538146	0.0217926	-0.277286	-4.33018	-0.625163	-4.0529	-0.347876	3.70502	0.00848634	0.950213	0.0134571
104_016COPY_B03	ACOX2	0.00540563	0.0218318	1.18577	2.09245	2.02538	0.906676	0.839606	-0.0670696	0.0113953	0.012577	0.967927
101_010_J14	PDCD5	0.00540091	0.0218318	1.32449	1.66019	1.76998	0.335705	0.445492	0.109788	0.0491501	0.00487552	0.677207
100-001A_E12_2006-12-21	GPS2	0.0054151	0.0218469	-1.24742	-5.21702	-0.256689	-3.9696	0.990728	4.96033	0.0301662	0.746311	0.00523498
101_011_L07	PPP2R5A	0.0054275	0.0218508	1.26382	1.28298	1.77022	0.0191604	0.506405	0.487245	0.992702	0.0103669	0.0175285
101_017_H18	FBXL10	0.00547269	0.0219941	0.0350817	0.243354	-0.28129	0.208273	-0.316371	-0.524644	0.362007	0.0849426	0.00453293
101_015_A18	GPKOW	0.00547461	0.0219941	0.606439	0.356889	0.116276	-0.249551	-0.490163	-0.240612	0.20908	0.00389499	0.215076
102_008_C21	PALM2	0.00554397	0.0221565	1.15367	2.14241	1.24701	0.988742	0.0933472	-0.895395	0.00846139	0.940073	0.0143319
101_006_E19	VAV3	0.00554402	0.0221565	-0.358805	-0.9444	-0.316656	-0.585594	0.0421494	0.627744	0.0157746	0.970192	0.00786178
102_033_A04	CROP	0.00554996	0.022157	-0.725582	-1.32871	-0.82805	-0.60313	-0.102468	0.500662	0.00658125	0.809085	0.0206476
103-001B_E08_2007-05-19	FGB	0.00561189	0.022344	5.5321	6.31539	5.03323	0.783288	-0.498877	-1.28216	0.0991759	0.322704	0.00404267
104_018COPY_K05	C6orf105	0.00565135	0.0224266	-0.682999	-0.370686	0.0673059	0.312313	0.750305	0.437992	0.349586	0.00427917	0.126504
101-003B_C11_2007-02-02	KLF13	0.00565185	0.0224266	-0.749374	-1.42096	-1.04881	-0.671586	-0.299433	0.372154	0.00402925	0.215472	0.118114
104_015COPY_M10	ACAT1	0.00567325	0.0224373	3.5361	3.07152	4.00432	-0.464579	0.468227	0.932806	0.204535	0.164012	0.0041312
101-001B_F10_2007-01-25	C2orf60	0.00569346	0.0224373	-1.40905	-0.438337	-1.36205	0.970711	0.0469945	-0.923716	0.0102344	0.984638	0.0120935
102-002A_D07_2007-02-07	EEF1E1	0.00570564	0.0224373	-1.20275	-0.703843	-1.21023	0.498911	-0.00747171	-0.506383	0.0129987	0.998614	0.00962274
104_014COPY_J16	FASTKD2	0.00571004	0.0224373	2.49388	3.3937	2.99037	0.899825	0.496491	-0.403334	0.00425219	0.106744	0.238895
102_010_L10	SPAG5	0.00566185	0.0224373	-2.92419	-2.33201	-3.54864	0.592178	-0.624453	-1.21663	0.219	0.152592	0.00416001
102-004C_E08_2007-02-23	SH3BGRL3	0.00572642	0.0224625	-0.863564	-1.25081	-0.541825	-0.387246	0.321739	0.708985	0.151852	0.221892	0.00407954
102_013_N02	GNAT1	0.00577991	0.0226027	1.83785	1.5117	2.32142	-0.326151	0.483569	0.80972	0.355652	0.0906741	0.00474341
101_007_H11	ZNF606	0.00579451	0.0226366	-1.06695	-1.66625	-1.20882	-0.599303	-0.141866	0.457437	0.00566598	0.655526	0.0308469
104_021COPY_B12	KNG1	0.0058284	0.0227041	5.02069	5.89341	5.30563	0.872721	0.284942	-0.587779	0.00468967	0.438717	0.0538895
102_024_E18	SLITRK2	0.00583556	0.0227041	2.94132	3.41556	3.18912	0.474242	0.2478	-0.226442	0.0042374	0.131333	0.199715
102_008_F16	MYST2	0.00585736	0.0227658	-1.1484	-0.605992	-1.19166	0.542413	-0.0432601	-0.585673	0.0170064	0.964328	0.00810146
102_020_J02	DBI	0.00588867	0.022785	2.326	4.12685	3.27033	1.80085	0.94433	-0.856516	0.00428319	0.130235	0.2028
104_013COPY_L15	MSRB2	0.00590405	0.022785	3.07146	3.6306	3.54969	0.559139	0.478227	-0.0809119	0.00950329	0.018296	0.877733
101-001A_C02_2007-01-17	NMD3	0.00588387	0.022785	0.260133	0.222187	-0.147705	-0.0379462	-0.407838	-0.369891	0.95555	0.00934064	0.0234453
104_019COPY_A15	PHYH	0.00590173	0.022785	4.81397	6.32381	5.64066	1.50984	0.826692	-0.683151	0.00438068	0.111608	0.235177
101_008_G12	TPPP	0.00594684	0.0228808	-1.73344	-1.31853	-1.86442	0.414911	-0.130976	-0.545887	0.0405341	0.657561	0.0052494
104_017COPY_C20	FABP1	0.00596022	0.0229092	3.59375	2.4914	3.96653	-1.10235	0.37278	1.47513	0.0437532	0.627136	0.00512698
101-003A_B03_2007-02-01	GAS1	0.00597769	0.0229302	-0.0213289	-0.487358	0.306246	-0.466029	0.327575	0.793604	0.119124	0.286919	0.00427455
101_010_G24	NFYB	0.00600103	0.0229871	1.48361	1.73023	2.33434	0.246621	0.850724	0.604103	0.611496	0.00559689	0.063023
101-001A_G08_2007-01-17	TSFM	0.00600456	0.0229871	0.291521	1.09169	0.791992	0.800167	0.500471	-0.299696	0.00499984	0.067258	0.37371
101_017_K08	EMG1	0.00604184	0.0230836	-0.75314	-0.353246	-1.2294	0.399894	-0.476256	-0.87615	0.267595	0.129706	0.00458946
102_029_L21	HMOX1	0.00605284	0.0231025	-1.39189	-0.57089	-1.39735	0.820999	-0.00546225	-0.826461	0.0132589	0.999728	0.0104415
102_017_M23	ARMC8	0.00610458	0.0232072	0.453251	-0.0407026	0.118202	-0.493954	-0.335048	0.158905	0.0057006	0.0486823	0.490082
104_013COPY_M20	ACAD11	0.00614701	0.0233453	4.56034	5.13634	5.23598	0.576005	0.675643	0.0996378	0.0318998	0.00700507	0.878705
102_007_G21	DDHD1	0.00615356	0.023347	-2.16169	-1.19207	-2.14894	0.969624	0.0127558	-0.956868	0.012494	0.998918	0.0113513
102-004D_F04_2007-02-23	DDX46	0.00619142	0.0234673	-0.482445	-0.824876	-0.0736804	-0.342431	0.408765	0.751196	0.270483	0.130691	0.00471002
101_014_K13	FAM104A	0.00622936	0.0235411	0.71013	0.37635	0.95423	-0.33378	0.2441	0.57788	0.12911	0.274722	0.00445239
102_027_M13	SETD7	0.00622484	0.0235411	0.655194	1.05058	0.602856	0.39539	-0.0523379	-0.447728	0.0217813	0.911661	0.00751878
102_031_A11	MBD1	0.00628523	0.023682	-0.0597962	-0.989828	-0.43837	-0.930032	-0.378574	0.551458	0.00458957	0.284089	0.0958021
101_005_I14	C8orf80	0.00630737	0.023742	-0.548639	-0.814021	-0.183627	-0.265383	0.365012	0.630395	0.32996	0.106166	0.00503451
101-001D_D08_2007-01-26	TMEM14C	0.00632229	0.0237747	4.40609	5.49188	5.04326	1.0858	0.637175	-0.448623	0.00493865	0.0890499	0.304632
102_034_H19	C4orf34	0.00635957	0.0238042	3.17952	2.78049	3.61054	-0.399023	0.43102	0.830043	0.236139	0.154344	0.00471766
101_016_G14	IFRD2	0.00636129	0.0238042	0.66431	0.0534039	0.707641	-0.610906	0.0433315	0.654237	0.0176097	0.971957	0.00897146
101_008_M04	LOC100129118	0.006358	0.0238042	-0.304722	0.442483	-0.473742	0.747204	-0.16902	-0.916224	0.0311692	0.787904	0.00637741
104-001C_C09_2008-01-04	RPL27A	0.00636034	0.0238042	3.27724	3.50621	3.90525	0.228967	0.62801	0.399043	0.457826	0.00517355	0.0991887
101_006_N01	ACSF2	0.00638319	0.0238628	2.48366	3.57472	2.96178	1.09106	0.478118	-0.61294	0.00458439	0.235792	0.118846
102_018_C07	PKNOX1	0.00640248	0.0239115	-1.50205	-2.02808	-1.75531	-0.526032	-0.253262	0.272771	0.00458177	0.179169	0.158435
100-005D_A02_2007-01-23	CALU	0.0064151	0.0239352	-0.0194987	0.558296	-0.268927	0.577795	-0.249429	-0.827224	0.0614632	0.517305	0.00508008
104_025COPY_E23	FAM114A1	0.00646523	0.0239751	-0.694159	-0.974886	-0.41633	-0.280727	0.277829	0.558555	0.208558	0.177763	0.00471654
104_023COPY_F05	HOOK1	0.006476	0.0239751	0.509633	-0.0483104	0.508385	-0.557944	-0.00124863	0.556695	0.0136055	0.999969	0.0114405
101-002A_E08_2007-01-27	PCYOX1	0.00644073	0.0239751	1.27922	2.32363	1.3908	1.04441	0.11158	-0.932829	0.00931929	0.925822	0.017178
101_014_K02	PSMB1	0.00646365	0.0239751	-0.508462	0.275706	-0.824865	0.784167	-0.316403	-1.10057	0.056719	0.550551	0.00523194
101_017_D08	RAPGEF1	0.0064352	0.0239751	-0.55232	-0.480144	-0.951962	0.0721767	-0.399641	-0.471818	0.879585	0.0246871	0.0102737
102-003C_H10_2007-02-20	TRAPPC6B	0.00645177	0.0239751	0.197755	-0.485499	0.374897	-0.683254	0.177142	0.860397	0.035373	0.741722	0.00614349
104-007D_G11_2008-02-02	CFI	0.00652468	0.0240778	5.76223	6.39544	6.57688	0.633203	0.814651	0.181448	0.0487608	0.00619571	0.739672
100-002A_E03_2007-01-06	FABP4	0.00651371	0.0240778	0.218975	-0.203937	0.197299	-0.422912	-0.0216761	0.401236	0.0114376	0.98331	0.0137561
101-001D_C11_2007-01-26	PHB2	0.00655065	0.0241346	0.144571	1.14308	0.514686	0.998507	0.370115	-0.628392	0.00496166	0.35485	0.0770315
102_031_E11	TBC1D9	0.00661958	0.0242626	0.0623383	0.61013	0.161053	0.547792	0.0987147	-0.449077	0.00756457	0.794688	0.0249902
101_017_G11	LOC440926	0.00663106	0.024267	3.89196	4.50158	4.58078	0.609613	0.68882	0.0792064	0.0289286	0.00822994	0.927168
100-003B_D01_2007-01-11	ZDHHC4	0.00667042	0.0243644	6.38545	7.14108	6.45773	0.755634	0.0722807	-0.683353	0.0100024	0.94113	0.0168442
100-005E_B11_2007-01-23	ABCA3	0.00671964	0.0244973	-1.94829	-2.47155	-1.6476	-0.523264	0.300682	0.823945	0.0933594	0.384277	0.00495564
102_022_E20	DDX47	0.00673685	0.0245261	-0.112997	0.602992	0.49762	0.715989	0.610617	-0.105372	0.0106361	0.0205915	0.877363
101_006_A13	PPCS	0.00674037	0.0245261	-1.10187	-0.526164	-1.31246	0.575711	-0.210582	-0.786293	0.0518215	0.600129	0.00564712
101_013_M21	STK39	0.00677052	0.0245676	-0.3124	-0.955809	-0.257829	-0.643409	0.0545705	0.69798	0.019524	0.961375	0.00916209
100-002B_D01_2007-01-09	FARS2	0.00681407	0.0246768	0.113945	-0.524663	0.0542321	-0.638608	-0.0597129	0.578895	0.0102774	0.944065	0.0169918
102_034_G09	GPR89B	0.00682792	0.0246901	-0.819846	-0.421598	-0.877146	0.398248	-0.0573006	-0.455549	0.0244395	0.900081	0.00801049
102_016_A22	HDAC6	0.00683068	0.0246901	6.90996	8.07799	7.71612	1.16803	0.806166	-0.361866	0.00656709	0.0487564	0.526838
101_013_C05	JAGN1	0.00684021	0.0247012	0.118075	-0.345804	0.331958	-0.46388	0.213883	0.677762	0.0695656	0.490709	0.00532086
101_006_L09	NOL1	0.00686816	0.0247764	-1.6093	-0.784895	-1.79813	0.824408	-0.188826	-1.01323	0.0333042	0.7875	0.00685242
104_016COPY_G14	CALD1	0.00689596	0.0248321	2.78458	3.75006	3.35225	0.965487	0.567672	-0.397816	0.00540927	0.0925906	0.3141
101_013_A07	QSOX2	0.00692461	0.0248972	-2.22904	-1.75237	-2.35383	0.476668	-0.124789	-0.601457	0.037514	0.742032	0.00656915
100-002D_H02_2007-01-10	RRP15	0.00692707	0.0248972	0.538956	-0.539517	0.54759	-1.07847	0.00863386	1.08711	0.0149811	0.999619	0.011748
102-005D_A03_2007-02-24	BEX5	0.00695505	0.0249671	1.65474	0.680889	1.46453	-0.973855	-0.19022	0.783636	0.00759587	0.764026	0.0280821
101_011_N09	RFC1	0.00695958	0.0249671	-1.16006	-1.53602	-0.965653	-0.375962	0.194406	0.570368	0.0819876	0.436934	0.00525602
101_011_D20	CSNK1D	0.00698757	0.0250205	-1.27973	-1.00805	-1.352	0.271675	-0.0722768	-0.343952	0.0383043	0.736596	0.00658863
102_006_J15	MKLN1	0.00698681	0.0250205	-1.28198	-2.04432	-1.06605	-0.762337	0.215928	0.978265	0.0405911	0.71266	0.00643375
101-003C_C01_2007-02-01	SUMO3	0.00706187	0.0252156	1.81038	1.80204	2.22061	-0.00833594	0.410231	0.418567	0.998126	0.0157961	0.0176303
102_025_P17	TMEM30A	0.00705601	0.0252156	2.10434	1.55623	2.68066	-0.548112	0.576318	1.12443	0.235148	0.167977	0.00522391
101-001D_E12_2007-01-26	PGAM2	0.00706883	0.0252169	-1.60444	-1.0974	-2.0042	0.507041	-0.39976	-0.906801	0.153223	0.256918	0.00507324
103-001A_D04_2007-05-18	CIDEB	0.00710631	0.025307	1.745	2.50631	1.86871	0.761309	0.123707	-0.637602	0.00854619	0.834057	0.0241577
101_009_N08	RPA2	0.00712096	0.0253319	-0.736677	-0.586818	-1.04131	0.149859	-0.304628	-0.454488	0.523759	0.0658471	0.00679823
102_012_N18	NDRG3	0.00712851	0.0253352	-1.20662	-1.00578	-1.6162	0.200836	-0.409581	-0.610417	0.525413	0.0656201	0.00681676
104_008COPY_B19	CHORDC1	0.00717253	0.0254207	0.425979	0.494861	-0.397526	0.0688825	-0.823504	-0.892387	0.970713	0.0196512	0.0146459
101-002D_A08_2007-01-30	NRP1	0.00716795	0.0254207	-0.625943	-1.31802	-0.337348	-0.692079	0.288596	0.980675	0.0629649	0.543099	0.00575514
104_012COPY_K12	WWP1	0.00718442	0.0254392	0.79171	1.18826	1.41426	0.39655	0.622551	0.226	0.112162	0.00545135	0.446856
104_012COPY_H13	ADSL	0.00721603	0.0254703	1.69081	0.91663	1.60505	-0.774182	-0.0857608	0.688421	0.0102281	0.922381	0.019215
101_008_A06	CPSF3L	0.00723731	0.0254703	-0.97392	-1.73917	-1.0872	-0.765249	-0.113284	0.651965	0.00909482	0.86209	0.022852
101_007_G01	GYG1	0.00722847	0.0254703	-1.21557	-1.82191	-0.851941	-0.606342	0.363624	0.969967	0.103158	0.371261	0.00530635
104_024COPY_N23	LACTB2	0.00724638	0.0254703	1.19678	1.79059	1.35514	0.593816	0.158361	-0.435455	0.00659011	0.598271	0.0429934
100-005E_E02_2007-01-23	NRAP	0.00720524	0.0254703	-0.360888	-0.792162	-0.158531	-0.431274	0.202357	0.633631	0.0733827	0.486684	0.00558617
102-002B_A04_2007-02-07	STARD3	0.00724651	0.0254703	-0.491941	-0.812805	-0.384144	-0.320863	0.107797	0.42866	0.049434	0.643837	0.0062658
101_011_E23	AK3	0.00727423	0.0255207	2.00603	2.72303	2.25812	0.717006	0.252092	-0.464914	0.0056649	0.403152	0.0723721
102_029_H21	AIFM3	0.00729229	0.0255536	-0.390456	0.278228	-0.542622	0.668684	-0.152166	-0.82085	0.0346082	0.792353	0.00728961
101-003A_E02_2007-02-01	IPO9	0.00738026	0.0257039	0.104811	-0.172206	0.408293	-0.277017	0.303482	0.580499	0.253145	0.160928	0.00552271
104_021COPY_A20	SEC24C	0.00740753	0.0257674	0.341186	0.660801	0.285608	0.319615	-0.0555782	-0.375193	0.0289994	0.864976	0.00814818
100-004C_D02_2007-01-18	SLAMF9	0.00741197	0.0257674	-1.68221	-1.0227	-1.85635	0.659501	-0.174145	-0.833646	0.0396598	0.742646	0.0070088
104_021COPY_C24	TM6SF2	0.00743567	0.0258263	-0.270825	0.479767	-0.0023373	0.750592	0.268488	-0.482105	0.00574732	0.392341	0.0761967
104_022COPY_B08	FLJ13236	0.00745045	0.0258541	1.12921	1.22009	1.8803	0.0908736	0.751088	0.660214	0.928642	0.0106835	0.0316242
101_015_N09	GTF3C6	0.00751989	0.0259869	0.747539	1.13425	1.18323	0.386706	0.435689	0.0489829	0.0314178	0.00934874	0.932476
102_028_J23	AP4B1	0.00754497	0.0260402	-1.76666	-2.52009	-1.88611	-0.753434	-0.119452	0.633982	0.00916255	0.843929	0.0248443
101-002C_C08_2007-01-30	HRASLS3	0.0075957	0.0261444	-1.36783	-0.637522	-1.27004	0.730312	0.0977964	-0.632516	0.00995689	0.888077	0.0222398
102_022_B16	EFHA2	0.00763546	0.0262104	-1.10522	-0.623316	-1.25123	0.481908	-0.146006	-0.627914	0.0460423	0.691221	0.00686051
102_008_K13	PDE12	0.00762557	0.0262104	-1.36028	-0.82528	-1.69878	0.534999	-0.338504	-0.873502	0.114526	0.35219	0.00556624
101_009_C20	DULLARD	0.00766406	0.0262614	-0.323583	-0.501024	-0.858855	-0.177441	-0.535272	-0.357831	0.541624	0.00660678	0.0910488
101_015_P13	ASB15	0.00767121	0.0262623	-1.44868	-2.31245	-1.36708	-0.863772	0.0816016	0.945374	0.0223966	0.954271	0.0100576
102-005C_H08_2007-02-23	LOC130074	0.00770218	0.0263202	0.448488	0.233796	0.754434	-0.214692	0.305946	0.520639	0.363067	0.111411	0.00626204
101_005_K06	TMEM53	0.00770876	0.0263202	-1.24391	-0.734158	-0.74324	0.509755	0.500674	-0.0090817	0.0190537	0.0140542	0.99837
104_013COPY_H12	ROCK1	0.00774121	0.0263838	2.77023	3.44845	2.92049	0.67822	0.150263	-0.527957	0.00785662	0.710362	0.0349762
102_006_D11	RMND5A	0.00777997	0.0264687	1.50618	1.28736	1.76231	-0.218814	0.256132	0.474945	0.282174	0.149217	0.00593103
101-002D_E08_2007-01-30	MYOM2	0.00779801	0.0265064	-1.41227	-2.09366	-1.79659	-0.68139	-0.384314	0.297076	0.00595105	0.114973	0.283745
101_008_G11	DRG1	0.00782195	0.026531	0.182036	-0.306518	0.442828	-0.488554	0.260793	0.749346	0.0913594	0.432174	0.00588903
102_024_J21	KCNA4	0.00782054	0.026531	-1.07216	-1.49648	-0.900762	-0.424318	0.171399	0.595717	0.063926	0.565284	0.0063571
104-003B_G04_2008-01-22	GNAS	0.00784901	0.0265852	3.05129	3.60305	3.79169	0.551754	0.740397	0.188643	0.0649447	0.00699183	0.683076
102_018_N24	POLD2	0.00788613	0.0266873	0.184143	-0.277787	-0.106701	-0.46193	-0.290844	0.171086	0.00665244	0.076809	0.406291
104_008COPY_K22	RPS27A	0.00795105	0.0268356	2.70232	3.63377	3.10026	0.931452	0.397949	-0.533504	0.00578954	0.270682	0.123013
104-003B_B04_2008-01-22	ACSL5	0.00797436	0.0268432	1.30526	2.24966	1.21099	0.944396	-0.0942692	-1.03867	0.0235614	0.94989	0.0102966
102_022_A14	PIK3C2A	0.00797016	0.0268432	-1.36769	-0.987215	-1.44852	0.380471	-0.0808315	-0.461303	0.0350561	0.816872	0.008162
101-003D_A04_2007-02-02	RNF123	0.00803459	0.0269984	0.678332	0.840158	0.185407	0.161826	-0.492925	-0.654751	0.712737	0.0456141	0.00947071
102_019_E12	LOC100132532	0.00805599	0.026999	-0.161069	0.166307	0.510243	0.327375	0.671312	0.343937	0.26764	0.00586206	0.219048
102_026_D03	ABCC9	0.00810904	0.0270111	0.893788	1.3941	1.32106	0.500314	0.427271	-0.073043	0.0126619	0.0237984	0.884512
102_024_A04	BSCL2	0.00812357	0.0270111	-0.676636	-0.377342	0.034661	0.299294	0.711297	0.412003	0.373529	0.00619701	0.152817
102_018_H19	CSE1L	0.0080778	0.0270111	0.788673	0.696042	1.24452	-0.0926306	0.455852	0.548482	0.861097	0.0315453	0.0120333
101-002D_C01_2007-01-30	LOC100129387	0.00809422	0.0270111	-0.682401	-1.37183	-0.345306	-0.68943	0.337095	1.02653	0.0828238	0.476983	0.00623021
100-004A_H06_2007-01-16	OR2T4	0.00807519	0.0270111	0.593141	0.866031	0.36049	0.27289	-0.232651	-0.505541	0.181995	0.240409	0.00584497
101-001C_C10_2007-01-26	PTMS	0.0081303	0.0270111	0.54508	1.58053	1.32041	1.03545	0.775335	-0.260117	0.00912141	0.0395724	0.675709
102-004B_F07_2007-02-22	VCAN	0.00810967	0.0270111	-0.797674	-1.34265	-0.914402	-0.544973	-0.116728	0.428245	0.0083865	0.730033	0.0347984
102_035_I19	ZFHX4	0.00809272	0.0270111	-0.16243	-1.02472	-0.243112	-0.862291	-0.0806818	0.781609	0.0120497	0.946323	0.0196469
102_018_M18	STAM	0.00816934	0.0270384	-3.29435	-3.33627	-2.80415	-0.0419202	0.490197	0.532117	0.970452	0.0220078	0.0163248
102-005A_D05_2007-02-16	STK11	0.00818229	0.0270428	-1.1955	-0.885711	-1.47677	0.309784	-0.281277	-0.591061	0.200533	0.220831	0.00595683
102_022_B23	DNAJB6	0.00819747	0.0270462	4.32839	3.88182	4.644	-0.446567	0.315617	0.762184	0.139237	0.311842	0.00593839
102_032_I05	AUP1	0.00829413	0.0272082	0.926206	0.681513	0.473958	-0.244693	-0.452248	-0.207556	0.203803	0.0059974	0.292313
100-005D_C06_2007-01-23	C11orf60	0.00830357	0.0272082	-0.0757238	0.379417	-0.198616	0.455141	-0.122892	-0.578033	0.0438045	0.740885	0.00778828
102_012_C11	COPG2	0.00830197	0.0272082	-1.98951	-1.81382	-1.61964	0.175685	0.369868	0.194183	0.288278	0.00608337	0.206967
104_026COPY_M19	MPDZ	0.00828326	0.0272082	0.628058	0.537541	1.33413	-0.0905168	0.706069	0.796585	0.937806	0.0254662	0.0147164
102_028_H14	VDAC1	0.00830089	0.0272082	2.61479	3.34694	3.42825	0.732152	0.813459	0.0813075	0.0320454	0.0106287	0.947981
102_028_H15	LAPTM5	0.00834163	0.0272862	0.292285	-0.0146316	0.906743	-0.306916	0.614458	0.921374	0.529738	0.0737917	0.00790232
101-001A_A03_2007-01-17	SND1	0.00837727	0.0273793	0.308721	1.18992	0.685572	0.881197	0.37685	-0.504346	0.00611214	0.2745	0.126517
104_014COPY_F19	HSPE1	0.00839328	0.0274005	3.85631	4.6683	4.42947	0.811998	0.573165	-0.238833	0.00838375	0.0510757	0.579758
101_006_I15	CAMSAP1L1	0.00845332	0.0275571	0.253083	0.771024	0.59616	0.517942	0.343077	-0.174865	0.00762465	0.0658162	0.482285
102-005A_A10_2007-02-16	PABPC1	0.00846489	0.0275713	3.36575	4.22552	3.88793	0.859764	0.522179	-0.337585	0.00687949	0.0916439	0.368392
104_023COPY_C18	RNF8	0.00847464	0.0275795	2.59145	2.66182	3.29789	0.0703645	0.706434	0.636069	0.953361	0.0128175	0.0318627
101_016_O22	C14orf122	0.00850565	0.0275865	-1.2444	-2.30465	-1.14568	-1.06024	0.098724	1.15897	0.0242352	0.956621	0.0111289
101_009_O18	C7orf28A	0.00849077	0.0275865	-0.118956	0.231382	-0.0494624	0.350338	0.0694936	-0.280844	0.00915549	0.767683	0.0331721
101_007_F15	LOC100130123	0.00850278	0.0275865	1.91066	2.54004	2.04196	0.629381	0.131299	-0.498082	0.00891773	0.745262	0.0350048
102_031_J23	FAM70B	0.00856228	0.0276996	-1.41119	-2.09241	-1.60421	-0.681225	-0.193028	0.488197	0.00752555	0.571612	0.0530055
102_021_I15	PEX3	0.00856045	0.0276996	1.55496	2.58881	1.96289	1.03385	0.407928	-0.625925	0.0063903	0.333098	0.103913
102_024_D20	C10orf59	0.00861095	0.0277051	3.33698	3.29667	3.91031	-0.0403194	0.573328	0.613647	0.979883	0.0219116	0.0178572
101_013_A23	COMMD9	0.00861422	0.0277051	-0.21731	-0.507024	-0.290924	-0.289714	-0.0736142	0.2161	0.00806801	0.641248	0.0451064
101_016_F16	MRPS23	0.00858422	0.0277051	0.793274	1.10038	1.34809	0.30711	0.554818	0.247708	0.193119	0.0062295	0.314315
101_018_E17	RBMS1	0.0086121	0.0277051	-1.24728	-2.10057	-1.24111	-0.853295	0.00616689	0.859462	0.0180404	0.999706	0.0143473
102_006_N20	PPP3R1	0.00864767	0.0277643	0.707081	-0.00382471	0.466161	-0.710906	-0.24092	0.469986	0.00689296	0.445868	0.0741202
102_013_A06	UTP18	0.00866473	0.0277808	-0.748088	-1.30702	-0.248318	-0.558936	0.49977	1.05871	0.200531	0.2304	0.00631398
102_007_K10	GPATCH8	0.00869075	0.0278091	-1.98234	-1.74476	-2.23696	0.237583	-0.254623	-0.492207	0.259063	0.178022	0.00651176
101_010_M18	LOC100130553	0.0087009	0.0278183	0.769749	1.90563	1.1901	1.13589	0.420354	-0.715532	0.00665975	0.381451	0.0900298
102_007_L05	EIF4A1	0.00872055	0.0278356	1.61608	2.25422	1.52677	0.638142	-0.089306	-0.727448	0.0291713	0.910271	0.0102324
102_031_A24	BRMS1L	0.00873514	0.0278578	-0.154588	0.0771601	0.323013	0.231748	0.477602	0.245853	0.278033	0.00638441	0.222712
102-005B_A06_2007-02-21	DCN	0.00874717	0.0278696	-0.255528	-0.942971	-0.238833	-0.687443	0.0166946	0.704137	0.01942	0.996764	0.0138018
102_022_J16	FBXW7	0.00875343	0.0278696	-2.14791	-1.50711	-2.43235	0.640793	-0.284445	-0.925238	0.0767017	0.529962	0.00693481
101_010_M21	KIF22	0.00877082	0.0278832	-1.97671	-1.40598	-2.15862	0.570729	-0.181909	-0.752638	0.0531431	0.679509	0.00774811
101_007_L19	GATC	0.00880844	0.0279284	-0.424605	-1.21564	-0.569786	-0.791035	-0.14518	0.645854	0.00988892	0.80077	0.031667
100-001C_A04_2006-12-20	AARSD1	0.0088801	0.0279571	-0.246877	0.254081	-0.381661	0.500958	-0.134784	-0.635742	0.0457619	0.745982	0.00834102
102_028_N11	HRNBP3	0.00888808	0.0279571	0.123549	0.311929	-0.052762	0.18838	-0.176311	-0.364691	0.216101	0.218028	0.00651582
100-004C_B10_2007-01-19	RANBP5	0.00887296	0.0279571	-0.382307	0.139274	-0.318187	0.52158	0.0641199	-0.45746	0.0119397	0.909114	0.0240324
102_025_C09	RELN	0.0088471	0.0279571	-1.44998	-1.2224	-0.808652	0.227587	0.641331	0.413744	0.505994	0.00735877	0.111428
102-005A_C01_2007-02-16	SCG5	0.00887003	0.0279571	-0.515946	-1.11357	-0.760232	-0.59762	-0.244285	0.353335	0.00655853	0.311005	0.115642
101-003A_D06_2007-02-01	SQRDL	0.00885848	0.0279571	0.242735	0.893754	0.453782	0.651019	0.211046	-0.439973	0.00722874	0.480449	0.0688419
101-003A_A12_2007-02-02	TOMM20	0.00889782	0.0279571	1.20934	1.02658	1.69282	-0.182761	0.48348	0.666241	0.661847	0.0561095	0.00971529
102_018_E08	TOR3A	0.00889799	0.0279571	1.0253	0.549177	0.82066	-0.47612	-0.204637	0.271483	0.00650247	0.27634	0.13202
101_007_K03	UXS1	0.0088397	0.0279571	-1.90128	-1.14651	-1.8181	0.754775	0.0831853	-0.67159	0.0123889	0.926935	0.0226816
104_017COPY_M24	MUT	0.00892004	0.0280034	1.97613	1.63406	2.65482	-0.342072	0.678695	1.02077	0.531163	0.0776463	0.0084134
100-002D_E10_2007-01-10	LOC387885	0.0089639	0.028118	-1.8473	-1.39041	-2.15316	0.456892	-0.305857	-0.762749	0.134354	0.342479	0.00654643
104_018COPY_A19	CYP2C19	0.00899166	0.0281762	4.12131	5.29447	4.78146	1.17316	0.660147	-0.513008	0.00688601	0.124422	0.294098
101_011_A19	MED29	0.00902518	0.0282232	0.403139	-0.185776	0.309213	-0.588915	-0.0939261	0.494989	0.0108521	0.848668	0.028747
101_018_C08	ARF1	0.00908574	0.0283373	1.00879	0.214407	0.672008	-0.794385	-0.336784	0.457601	0.00666403	0.287589	0.128612
100-004A_E12_2007-01-17	NDUFS5	0.00910506	0.0283515	-1.27613	-0.270473	-1.48678	1.00565	-0.210651	-1.2163	0.0382696	0.826369	0.00935551
104_011COPY_E10	TMEM106B	0.00918056	0.028505	1.75593	1.61903	2.20755	-0.136903	0.451617	0.58852	0.750311	0.0465592	0.0112158
101_004_F16	UBE2R2	0.0091876	0.028505	0.0951332	0.76819	0.0524704	0.673057	-0.0426628	-0.71572	0.0232376	0.979361	0.0129198
102_014_P13	RWDD3	0.00923058	0.0285532	-0.405419	-0.337626	-0.753763	0.0677926	-0.348345	-0.416137	0.874784	0.0339991	0.0138687
100-001B_C04_2006-12-18	ZAK	0.0092487	0.0285657	-1.24026	-0.411774	-1.30649	0.82849	-0.0662284	-0.894718	0.0247653	0.968044	0.0124502
104_008COPY_A08	HIGD2A	0.00926161	0.0285825	-1.3676	-0.55851	-0.855254	0.809085	0.512341	-0.296744	0.0078889	0.0825531	0.428367
100-004A_E10_2007-01-17	UBR4	0.00928778	0.0286401	-0.791819	-0.160372	-0.802949	0.631447	-0.0111298	-0.642577	0.0199705	0.998309	0.0148762
102_027_D16	ACTR6	0.00933187	0.0287297	0.420497	0.35456	-0.0226608	-0.0659368	-0.443158	-0.377221	0.897879	0.0122049	0.0420491
102_029_G16	KIAA0467	0.00935041	0.0287636	-0.472508	-1.20013	-0.864984	-0.727621	-0.392476	0.335145	0.00700805	0.146228	0.260966
101_015_D18	JUP	0.00936623	0.0287891	-1.92027	-2.35749	-1.57937	-0.437221	0.340896	0.778117	0.170197	0.285197	0.00680481
102_034_H15	CUX1	0.00940681	0.0288846	-1.29955	-0.636857	-1.36684	0.662696	-0.0672874	-0.729984	0.0270813	0.950429	0.0119966
101-002D_E04_2007-01-30	LNPEP	0.00941589	0.0288846	-0.50284	-1.02504	-0.39357	-0.5222	0.10927	0.63147	0.0391964	0.828033	0.00967422
102_027_N01	TRPM7	0.00942755	0.0288846	-0.169893	0.292163	0.391975	0.462056	0.561869	0.0998127	0.0498275	0.0098757	0.84274
101_009_D07	CSNK2B	0.00945268	0.0289152	0.486064	1.206	0.729716	0.719934	0.243652	-0.476282	0.00755904	0.454951	0.0779615
102_026_H07	TMEM14A	0.00949499	0.0289982	-0.257298	-0.747641	0.120257	-0.490343	0.377555	0.867899	0.168187	0.291175	0.00690278
100-002D_D04_2007-01-10	SEMA4D	0.00951426	0.0290338	-0.306133	0.369543	-0.471549	0.675676	-0.165416	-0.841092	0.0444045	0.781928	0.00924631
103-001C_G07_2007-05-21	ANTXR2	0.00954782	0.0290435	-0.639241	-0.115871	-0.656475	0.52337	-0.0172337	-0.540603	0.021569	0.99425	0.014577
101_007_K07	C10orf10	0.00954253	0.0290435	-1.10839	-2.11826	-0.985718	-1.00987	0.12267	1.13254	0.0293591	0.931685	0.0116165
104_026COPY_K15	WEE1	0.00955636	0.0290463	2.64996	1.83715	2.67061	-0.812811	0.0206504	0.833461	0.0210268	0.996545	0.014915
100-003B_C08_2007-01-11	FLJ10769	0.00959811	0.02915	-0.324693	-0.900226	-0.0494875	-0.575532	0.275206	0.850738	0.0887341	0.502675	0.00747282
104_018COPY_A08	SRPR	0.00962594	0.0292113	0.737208	0.652369	0.110238	-0.0848389	-0.62697	-0.542131	0.916181	0.0130391	0.0406098
102_025_F16	FUBP1	0.00965835	0.0292864	-0.168267	-0.102682	-0.507781	0.0655848	-0.339514	-0.405099	0.877702	0.0350368	0.0145053
104_008COPY_I24	DAD1	0.00969347	0.0293696	3.25828	4.14027	3.95914	0.881997	0.70086	-0.181138	0.012364	0.0358166	0.784307
102_034_K11	FKBP8	0.00972152	0.0293854	-0.429555	-0.336509	0.192573	0.0930454	0.622128	0.529083	0.897875	0.01266	0.0434481
102_017_M13	PDCD4	0.00974631	0.0294363	1.76762	1.99721	2.57144	0.229588	0.803823	0.574236	0.655643	0.00917935	0.0821508
104_020COPY_L20	CYP2A13	0.00981477	0.0295089	2.36204	3.31547	3.2752	0.953435	0.913168	-0.0402673	0.0214385	0.0188446	0.991204
102_014_C01	FBXO18	0.00981667	0.0295089	-1.22505	-1.17375	-1.68646	0.0512994	-0.461408	-0.512707	0.954058	0.0276852	0.0178945
100-003C_G07_2007-01-12	NBLA00301	0.00981655	0.0295089	-0.842591	-1.84043	-0.616237	-0.997838	0.226354	1.22419	0.0428243	0.80701	0.0098003
102-004D_H11_2007-02-23	PPP1R1B	0.00979748	0.0295089	-1.17713	-1.63272	-1.01732	-0.455592	0.159804	0.615396	0.0629913	0.646752	0.00838547
104-001C_E02_2008-01-04	RPL38	0.00986471	0.02963	2.32723	2.75101	2.94935	0.423788	0.622121	0.198333	0.103886	0.00796365	0.564743
104_025COPY_B12	RPS6	0.00987604	0.0296407	4.13578	4.61751	4.70631	0.481738	0.57053	0.0887925	0.0465145	0.0108866	0.879705
102_028_L13	C12orf48	0.00997404	0.0298879	7.15277	7.76507	8.23125	0.612303	1.07848	0.466175	0.190218	0.0073157	0.35082
104_014COPY_C09	ABAT	0.0100107	0.0299509	1.75975	2.91477	2.02859	1.15502	0.268837	-0.886186	0.00985751	0.701042	0.0447154
102_022_A06	SCN1B	0.0100552	0.0300478	-0.46397	-1.52612	-0.668861	-1.06215	-0.204891	0.857255	0.0109637	0.787852	0.0366729
102_026_M16	SGCB	0.0100602	0.0300478	-0.414387	-0.409278	-0.718666	0.0051088	-0.304279	-0.309388	0.998829	0.0211804	0.0240019
104_016COPY_I08	SPAST	0.0100667	0.0300478	0.0605677	-0.39083	0.350912	-0.451397	0.290344	0.741742	0.134417	0.370446	0.0074198
102_026_D10	COQ9	0.0100874	0.0300624	-0.243405	0.383009	-0.226905	0.626414	0.0165	-0.609914	0.018447	0.996135	0.0184556
104_012COPY_D08	PRRX1	0.0101148	0.0301206	0.799185	1.19999	0.693818	0.40081	-0.105367	-0.506176	0.0491349	0.761404	0.00958227
102-003A_H08_2007-02-08	NOL5A	0.0101231	0.0301219	0.652314	0.321064	0.0882026	-0.33125	-0.564111	-0.232861	0.17281	0.00749313	0.385179
100-001B_C06_2006-12-18	VTN	0.0101332	0.0301285	3.38147	4.57808	3.96363	1.19661	0.582158	-0.614448	0.00740516	0.207894	0.197428
102_016_B19	DCTN1	0.0101879	0.0301737	-0.0468779	-0.261503	0.18856	-0.214625	0.235438	0.450063	0.281472	0.184025	0.00771957
104_016COPY_I16	LRAT	0.0101727	0.0301737	-0.564446	-0.533618	-0.931128	0.0308281	-0.366682	-0.39751	0.972971	0.0262382	0.0198553
101-002B_C05_2007-01-29	TSN	0.0101783	0.0301737	-0.142208	0.370688	0.31668	0.512896	0.458889	-0.0540071	0.0178405	0.024311	0.943687
104-004C_H03_2008-01-10	REV1	0.0102517	0.0303157	2.32758	1.83779	2.49536	-0.489787	0.167785	0.657572	0.0633115	0.660183	0.00885176
102_027_B10	TLE3	0.0103183	0.0304527	-0.379782	-0.362231	-0.775024	0.0175505	-0.395243	-0.412793	0.992106	0.0235339	0.0225217
100-001B_D02_2006-12-18	PRELID1	0.0103401	0.0304592	-5.4016	-3.55813	-7.00119	1.84346	-1.59959	-3.44305	0.205984	0.255443	0.00757493
104_012COPY_G13	ABCC4	0.0104251	0.030584	-0.616879	-0.122995	-0.775251	0.493884	-0.158372	-0.652256	0.059964	0.688745	0.00920994
101_018_M05	RBM5	0.010418	0.030584	0.26922	-0.0369174	0.603306	-0.306137	0.334086	0.640223	0.281574	0.187095	0.00789182
100-003B_H05_2007-01-11	WNK1	0.0104167	0.030584	-1.74815	-1.42417	-1.90414	0.323977	-0.15599	-0.479966	0.0937738	0.506735	0.0081185
100-002C_B05_2007-01-10	C9orf85	0.0104933	0.0306855	3.43935	3.82772	4.20703	0.38837	0.767688	0.379318	0.266027	0.00768196	0.264026
102_027_B24	IGBP1	0.0104815	0.0306855	0.177208	-0.419708	0.33572	-0.596917	0.158511	0.755428	0.0507969	0.759902	0.00989464
100-004B_D01_2007-01-19	PSMD12	0.010492	0.0306855	0.189668	1.26692	0.514684	1.07725	0.325016	-0.752234	0.00893169	0.546142	0.0671995
101_015_B19	USP30	0.0104972	0.0306855	2.97954	3.51688	3.37349	0.537338	0.393947	-0.143391	0.0112154	0.0514027	0.658574
101_010_F22	ERBB2	0.0105191	0.0307026	0.0971171	-0.850575	0.108769	-0.947692	0.0116521	0.959344	0.0218206	0.999199	0.0169308
104_020COPY_M14	LOC728807	0.0105489	0.030766	2.98195	4.06993	3.30345	1.08798	0.321493	-0.766482	0.00908366	0.560782	0.0651193
102_032_K23	NCAPH2	0.0105906	0.0307702	-0.78578	-1.33683	-0.969884	-0.551054	-0.184105	0.366949	0.00855115	0.474802	0.0813555
102_027_M21	PPM1E	0.0105764	0.0307702	-1.35938	-1.72416	-1.04148	-0.364783	0.317902	0.682685	0.209069	0.255947	0.00775833
101-003A_H12_2007-02-02	TMEM34	0.0106142	0.0308151	-0.7353	-0.892383	-1.20172	-0.157083	-0.466424	-0.309341	0.558178	0.00911772	0.111598
102_034_O23	KIAA1012	0.010636	0.0308316	1.02015	1.35872	1.38255	0.338567	0.362393	0.0238261	0.0337189	0.0147454	0.979108
104-007D_D01_2008-02-01	LOC646282	0.0106308	0.0308316	0.632879	0.107666	1.04861	-0.525213	0.415727	0.940941	0.18347	0.29095	0.00776851
101_018_L06	TRIM28	0.0106836	0.0309226	1.10492	0.725706	1.07268	-0.379214	-0.0322442	0.34697	0.0160101	0.95885	0.0239972
102_028_L11	FDFT1	0.0107881	0.031131	-0.703305	-0.0305228	-0.554677	0.672782	0.148628	-0.524155	0.0109281	0.732117	0.0444109
100-002B_A09_2007-01-09	MLSTD1	0.0107804	0.031131	0.441608	0.232818	0.859281	-0.20879	0.417673	0.626463	0.551331	0.0860076	0.0102109
104-005C_A12_2008-01-12	RPL23A	0.0107837	0.031131	3.55093	4.08586	4.28752	0.534925	0.736586	0.201661	0.0867121	0.00932948	0.665237
102_022_A24	BTBD3	0.0108132	0.0311797	-0.428864	-1.21723	-0.34551	-0.788369	0.0833543	0.871724	0.030724	0.94853	0.013563
104_015COPY_I10	CCT5	0.0108245	0.0311889	0.443257	-0.140037	0.448539	-0.583294	0.00528152	0.588576	0.0221202	0.999567	0.0175474
102_022_M24	NIPA2	0.0108756	0.0312887	1.11216	0.891946	1.45175	-0.220215	0.339586	0.559801	0.430643	0.119365	0.00918961
101-002C_F07_2007-01-30	MCEE	0.0109438	0.0313472	-0.649809	0.122532	-0.472454	0.772342	0.177355	-0.594987	0.0108516	0.713825	0.0469044
101_011_D01	NADSYN1	0.0109441	0.0313472	-1.07047	-0.53319	-0.827557	0.537277	0.24291	-0.294367	0.00801712	0.260633	0.166406
104_016COPY_N21	NAT13	0.0109451	0.0313472	0.731328	0.87858	0.34155	0.147252	-0.389778	-0.53703	0.676689	0.064232	0.0118976
104_018COPY_P03	RAD21	0.0109583	0.0313615	-0.540284	-1.15639	-0.918447	-0.616105	-0.378163	0.237942	0.00905777	0.101786	0.405009
101_004_I17	DDX3X	0.0109762	0.031389	1.89487	1.67673	2.62691	-0.218145	0.732036	0.950181	0.766161	0.0519868	0.01342
104_013COPY_A11	HBA2	0.0110345	0.0315086	-0.0644333	1.01413	1.19117	1.07856	1.2556	0.177038	0.0471882	0.0125626	0.903721
101-003B_F06_2007-02-02	MORF4L2	0.0111095	0.031652	3.80894	3.0947	3.83451	-0.714249	0.0255705	0.739819	0.0247645	0.993498	0.0166177
102_022_C20	AMPH	0.0111585	0.0317677	0.225804	-0.212397	-0.0915465	-0.438201	-0.317351	0.120851	0.0116372	0.0561331	0.643365
102_014_H11	MAP1A	0.0112778	0.0320836	-0.672118	-0.984119	-0.847238	-0.312001	-0.17512	0.136881	0.00869463	0.140274	0.31246
102_012_I04	ZNF512	0.011298	0.032117	-3.54422	-3.50894	-2.8047	0.0352763	0.739519	0.704243	0.990326	0.0193629	0.0327359
101-002B_C06_2007-01-29	DHDH	0.0113382	0.0322074	-0.268719	0.521315	-0.196127	0.790034	0.0725914	-0.717443	0.0165488	0.952586	0.0259099
100-004D_B10_2007-01-20	C4orf27	0.0113773	0.0322466	-1.39669	-2.10325	-1.24736	-0.706562	0.14933	0.855892	0.0453313	0.83317	0.0116221
100B-001A_F06_2006-12-18	ALDOA	0.0114438	0.032363	-0.282394	0.411874	-0.229118	0.694268	0.0532757	-0.640993	0.0175093	0.96721	0.0246464
104-003B_B02_2008-01-22	UMPS	0.0114676	0.0324063	0.581742	1.25904	1.49605	0.677295	0.91431	0.237015	0.0836947	0.0101777	0.699146
101_005_I05	FXYD3	0.0115021	0.0324258	-1.77219	-4.92258	-1.81021	-3.15039	-0.0380218	3.11237	0.0217216	0.999227	0.0197904
104_014COPY_D24	DYNLL1	0.0115755	0.0325187	2.63156	3.16043	2.44554	0.528871	-0.186018	-0.71489	0.0703212	0.657907	0.00992865
102_020_I08	PLS3	0.0115683	0.0325187	-0.533297	0.0382347	-0.155944	0.571532	0.377353	-0.194179	0.0104184	0.0808252	0.505873
102_035_L14	NDUFA11	0.0116101	0.0325921	-1.49693	-1.50855	-0.88572	-0.0116182	0.611213	0.622831	0.998559	0.0241113	0.02687
102_014_D07	BLZF1	0.0117132	0.0326646	-0.26737	-0.896096	-0.503908	-0.628725	-0.236538	0.392188	0.00900413	0.397281	0.110093
102_028_A23	HRB	0.0116972	0.0326646	2.39155	3.08191	3.18439	0.690357	0.792834	0.102477	0.0468158	0.013678	0.92024
101_017_O08	LOC651536	0.0117057	0.0326646	-0.120216	1.0269	-0.26161	1.14712	-0.141394	-1.28851	0.0347066	0.933512	0.014074
100-004D_G10_2007-01-20	LOC728392	0.0117165	0.0326646	-0.982996	-0.0798397	-0.715855	0.903157	0.267141	-0.636016	0.0101026	0.569112	0.0697966
102_016_H19	SPTBN1	0.0116739	0.0326646	0.88035	1.57389	1.32738	0.69354	0.447029	-0.24651	0.0101969	0.0886445	0.47348
102_007_P18	TCERG1L	0.0117058	0.0326646	-0.845424	-1.49769	-0.70666	-0.652267	0.138764	0.791031	0.0464889	0.832621	0.0119271
102_020_I23	CTTNBP2	0.0117317	0.0326695	-1.18112	-1.71572	-1.02364	-0.534606	0.157476	0.692082	0.0599995	0.729415	0.0106865
102_034_P12	REPS2	0.01179	0.0327601	-1.81785	-1.9687	-1.29051	-0.150852	0.527346	0.678198	0.783437	0.0528964	0.0146533
104_019COPY_G16	WDR26	0.0117999	0.0327638	0.692874	0.728063	1.36771	0.0351891	0.674836	0.639647	0.988544	0.0198754	0.0344153
100-004B_B12_2007-01-19	SFXN2	0.0118312	0.0328269	-0.344616	-1.23231	-0.0956572	-0.887692	0.248959	1.13665	0.0578313	0.747747	0.010962
104_013COPY_E19	SERPINA7	0.0118535	0.032831	-0.0920049	-0.484069	0.0743528	-0.392064	0.166358	0.558422	0.0871455	0.576915	0.009599
102_029_O11	ZNF513	0.0118542	0.032831	-0.461938	-0.439099	-0.817123	0.0228386	-0.355185	-0.378024	0.984436	0.028057	0.0239489
104_021COPY_I09	NDUFB5	0.0118967	0.0328728	2.45911	3.20731	2.7821	0.748209	0.322996	-0.425213	0.00879889	0.299676	0.153369
101_011_F10	NPPA	0.011898	0.0328728	-0.596769	-0.443879	-0.949222	0.15289	-0.352453	-0.505343	0.623956	0.0779875	0.0120613
102-002A_F04_2007-02-06	RPL22	0.0118994	0.0328728	2.57932	2.87823	3.16673	0.298919	0.587419	0.2885	0.273478	0.00875623	0.279378
100-005D_F06_2007-01-23	AP3B2	0.0119354	0.0329009	-1.57379	-0.858688	-1.86494	0.715105	-0.291147	-1.00625	0.0835908	0.596253	0.00978464
100-001A_B07_2006-12-21	ATP5G1	0.0119273	0.0329009	2.54476	3.17156	2.7842	0.626792	0.239437	-0.387355	0.00912322	0.387818	0.114976
102_021_P18	ECHDC2	0.0119334	0.0329009	0.916243	1.34456	1.4634	0.428319	0.54716	0.118841	0.0701697	0.0114579	0.78298
101_015_G04	IARS2	0.0119661	0.0329584	-0.337638	-0.747121	-0.233911	-0.409483	0.103726	0.51321	0.0536419	0.782749	0.0114847
101_006_K06	MARCH5	0.0119735	0.0329584	-1.0924	-0.397162	-1.51242	0.695234	-0.42002	-1.11525	0.134738	0.414749	0.00896467
101_015_F10	HEXIM1	0.0119992	0.0329817	-0.296003	-0.0146037	-0.475054	0.281399	-0.179052	-0.460451	0.14432	0.391944	0.00892371
101_006_M21	CAMTA1	0.0120246	0.0330278	-0.536092	-1.24527	-0.0164792	-0.709178	0.519613	1.22879	0.17422	0.332626	0.00884586
100-005E_E07_2007-01-23	CCDC124	0.0120867	0.0331267	-1.16221	-1.7249	-0.933962	-0.56269	0.228245	0.790935	0.083893	0.598967	0.00992296
102_008_N22	LOC100128337	0.0120771	0.0331267	1.92352	2.32174	1.61281	0.398221	-0.310702	-0.708923	0.189889	0.308304	0.00887654
104_019COPY_B02	RBM16	0.0120848	0.0331267	1.13459	0.877322	1.38046	-0.257265	0.24587	0.503135	0.248843	0.237462	0.0090018
102_010_K16	EXTL2	0.0121495	0.0332512	-1.5773	-2.30745	-1.76408	-0.730153	-0.186776	0.543378	0.0113484	0.662579	0.0577638
102_012_K05	MLF2	0.0121643	0.0332678	0.590838	1.38706	0.89619	0.796223	0.305352	-0.490871	0.00929871	0.386861	0.117206
102_023_E17	LOC389203	0.0122795	0.0335348	0.442832	0.332594	0.717702	-0.110238	0.27487	0.385108	0.660155	0.073403	0.0129285
101_010_C24	GBAS	0.0123055	0.033582	-1.25907	-6.14242	-0.579919	-4.88334	0.679155	5.5625	0.0380249	0.91876	0.0142906
102_009_P13	C10orf2	0.0123627	0.0336257	1.03122	1.57745	0.88714	0.546234	-0.144078	-0.690312	0.0566647	0.771317	0.0117013
104_020COPY_D24	MOV10	0.0123535	0.0336257	-1.31131	-0.729423	-1.59783	0.581884	-0.286522	-0.868406	0.10609	0.511769	0.00963344
101_008_J22	SSNA1	0.0123581	0.0336257	0.352982	0.425866	0.124256	0.0728838	-0.228727	-0.301611	0.749788	0.0596587	0.0145558
104-005C_F07_2008-01-12	SDHD	0.0124162	0.0336916	2.60584	3.16955	3.13086	0.563703	0.525016	-0.0386868	0.0240084	0.0252316	0.97776
102_034_A20	GPATCH1	0.0124587	0.0337589	1.62479	2.29159	2.21325	0.666795	0.588461	-0.0783342	0.0205447	0.0301087	0.933273
100-005B_E08_2007-01-19	MED6	0.0124796	0.0337915	1.17385	0.606427	1.14714	-0.567421	-0.0267117	0.54071	0.0208236	0.988158	0.0238743
101_013_L20	BPHL	0.0124951	0.0338096	1.92549	2.21677	2.62229	0.29128	0.696806	0.405526	0.418831	0.00970715	0.182044
102_008_A10	RANBP1	0.0126229	0.0340589	-0.154203	0.45864	-0.264564	0.612843	-0.110361	-0.723204	0.0442803	0.874578	0.0135634
101_018_D11	CCDC115	0.012798	0.0344047	-1.32774	-2.0285	-1.34049	-0.700763	-0.0127587	0.688004	0.0233763	0.998282	0.0221924
102_007_D07	RHBDD3	0.0128171	0.0344047	-2.23569	-1.83702	-2.69267	0.398676	-0.456979	-0.855655	0.319589	0.191041	0.00989798
101_006_J17	PKP2	0.0128496	0.0344516	0.766872	1.18612	1.23241	0.419248	0.465535	0.0462873	0.0444455	0.0161219	0.954108
102_016_B22	PRKCSH	0.0128828	0.0344619	-0.358427	-0.869848	-0.330439	-0.511421	0.0279879	0.539409	0.0298708	0.985781	0.0181068
104_024COPY_H05	CHIA	0.0130505	0.034632	2.87362	0.963621	2.85141	-1.91	-0.022211	1.88779	0.0242935	0.999308	0.0221209
102_031_N09	CTR9	0.0130211	0.034632	-0.477183	0.0439638	-0.778844	0.521146	-0.301662	-0.822808	0.133126	0.442201	0.00984909
101_005_H06	LOC391356	0.0130378	0.034632	-1.51899	-0.917122	-1.8595	0.601868	-0.340508	-0.942376	0.129453	0.452738	0.00990064
101_011_M03	MYL4	0.0129854	0.034632	0.401839	-0.0195407	0.54731	-0.42138	0.145471	0.566851	0.0743254	0.674155	0.01123
104_010COPY_O17	PANK3	0.0129896	0.034632	-0.415795	0.288284	-0.295948	0.70408	0.119848	-0.584232	0.01495	0.843096	0.0401163
101-002C_F05_2007-02-20	SLC25A13	0.0130554	0.034632	2.14214	3.04764	2.60175	0.905499	0.459616	-0.445883	0.00972122	0.203924	0.245439
101_018_H21	TPPP3	0.0129839	0.034632	-0.781357	-0.299379	-0.637844	0.481978	0.143513	-0.338465	0.0111772	0.573569	0.0753568
104_011COPY_H15	MEMO1	0.013101	0.0347116	1.52789	1.98601	1.65852	0.458118	0.130636	-0.327482	0.011542	0.602535	0.070871
102_010_C14	UNC13C	0.0131683	0.0348656	-1.28536	-1.73271	-1.34069	-0.44735	-0.0553295	0.392021	0.0172748	0.916932	0.0332676
101_004_C24	SNORD7	0.0131917	0.0349033	0.44669	-0.00264283	0.47389	-0.449333	0.0272002	0.476533	0.0310518	0.982858	0.0182372
101_006_H10	SMARCD3	0.0132104	0.0349045	-1.5694	-1.28775	-1.88877	0.281658	-0.319368	-0.601025	0.318303	0.196295	0.0101878
100-001B_B04_2006-12-18	AZGP1	0.0132495	0.034975	1.64132	1.08601	2.28897	-0.555303	0.64765	1.20295	0.32962	0.189409	0.0102881
102_034_A18	C12orf57	0.0132554	0.034975	1.89144	2.31503	2.51856	0.423582	0.627116	0.203533	0.125292	0.0107151	0.578237
102_007_C14	SNRK	0.0132695	0.034988	-3.55479	-2.85147	-3.72453	0.703322	-0.169738	-0.873059	0.0556157	0.802951	0.0129448
102-004C_C08_2007-02-23	ACVR2A	0.0132956	0.0350249	-1.07376	-7.70384	-3.92629	-6.63009	-2.85253	3.77755	0.00988912	0.312632	0.160287
104_014COPY_J12	SERPINA3	0.0133018	0.0350249	3.20753	3.08592	3.75957	-0.121601	0.55205	0.673651	0.860001	0.0481423	0.018461
102-004A_E03_2007-02-21	GLUL	0.0133282	0.0350461	3.01853	3.10825	4.10402	0.0897157	1.08549	0.995777	0.971706	0.0203715	0.042183
101_013_J13	LOC727877	0.0133276	0.0350461	0.974962	0.661437	1.00473	-0.313525	0.0297692	0.343294	0.0350511	0.960074	0.0169525
101-003A_G07_2007-02-01	IMMT	0.0133424	0.0350463	-0.610613	-1.15019	-0.200964	-0.539576	0.409648	0.949224	0.191104	0.328523	0.00985411
101_018_K08	SSB	0.0133766	0.0350768	-0.477917	-0.00881543	-0.770974	0.469102	-0.293057	-0.762159	0.148618	0.410662	0.0100186
101-002A_A01_2007-01-27	AKR1B10	0.0134836	0.0351616	-1.33161	-0.764521	-1.32972	0.567093	0.00189298	-0.5652	0.0256751	0.999944	0.022206
102_014_B06	JMJD1A	0.0134918	0.0351616	-0.626943	-1.19645	-0.291522	-0.569509	0.335421	0.90493	0.138541	0.437828	0.0101925
102-003D_C01_2007-02-19	NDUFA5	0.0134805	0.0351616	2.15908	1.59138	2.50427	-0.567699	0.345192	0.912891	0.144154	0.423433	0.010136
104_022COPY_E18	RPL28	0.013465	0.0351616	1.37375	1.67313	1.86825	0.299382	0.494496	0.195115	0.17852	0.0101979	0.445073
101_013_D03	FSD2	0.0135894	0.035313	-1.51551	-0.848609	-1.67217	0.666897	-0.156662	-0.823559	0.055467	0.811985	0.0133761
101_009_P12	NDUFB6	0.013596	0.035313	1.52913	2.22804	1.9224	0.698916	0.393273	-0.305643	0.0105717	0.152403	0.332769
104_011COPY_N16	ANXA7	0.0136062	0.0353153	0.0833809	1.22028	0.463521	1.1369	0.38014	-0.75676	0.0110626	0.497684	0.0946451
102-005A_E10_2007-02-16	LRRC29	0.0136179	0.0353214	-0.218965	0.388906	0.00547749	0.607871	0.224443	-0.383428	0.0106051	0.425774	0.114902
101_006_O21	SRPK2	0.0136442	0.0353214	0.111585	-0.419521	0.0838469	-0.531106	-0.0277379	0.503368	0.0221938	0.985732	0.0262553
102_031_I11	UBAP1	0.0136455	0.0353214	0.800722	1.85945	1.25203	1.05873	0.451312	-0.607417	0.0101787	0.321677	0.15867
100-001D_B09_2006-12-19	FAIM2	0.0136619	0.0353286	0.493401	-0.0907138	0.420893	-0.584115	-0.0725077	0.511607	0.0178601	0.91715	0.0343397
100-003C_G03_2007-01-12	SNF8	0.0136668	0.0353286	0.425013	-0.48763	0.605677	-0.912643	0.180665	1.09331	0.0496988	0.856557	0.0142288
101_009_C17	LOC145853	0.0137405	0.035471	1.01439	0.641579	1.25337	-0.372811	0.238982	0.611793	0.155595	0.401998	0.0102723
102_014_D09	C13orf34	0.0137834	0.0355338	-0.529738	-1.00846	-0.6546	-0.478723	-0.124862	0.353862	0.0127475	0.660875	0.0646191
101_005_H20	LOC728919	0.0137946	0.0355389	-0.967146	-1.38438	-0.74061	-0.417233	0.226536	0.643769	0.12676	0.477028	0.0105794
104_023COPY_H12	LOC121952	0.0138574	0.0356765	1.73333	1.87199	2.13663	0.138656	0.403294	0.264638	0.567522	0.0118354	0.132944
101-001A_E04_2007-01-17	COG6	0.0139001	0.0357383	-0.393804	0.363892	-0.405184	0.757697	-0.0113797	-0.769076	0.0279709	0.998897	0.0216277
102_012_N12	ZZZ3	0.0138975	0.0357383	0.00641566	-0.67157	-0.229805	-0.677985	-0.236221	0.441765	0.0110963	0.470108	0.10353
102_024_J13	PGS1	0.0139376	0.0357624	-0.756076	-0.250679	-0.748714	0.505398	0.00736244	-0.498035	0.0254891	0.99893	0.0236702
101_009_C07	C20orf52	0.0140101	0.0358943	1.30208	1.93749	1.96478	0.635414	0.662702	0.0272879	0.0382553	0.0203471	0.992503
102_014_I19	DCXR	0.0140339	0.0358943	0.197629	0.911386	0.525153	0.713757	0.327525	-0.386233	0.0103913	0.273633	0.192966
104_017COPY_F03	SERPINA1	0.0140202	0.0358943	4.70304	5.51713	5.29054	0.814098	0.587501	-0.226597	0.0144799	0.0664135	0.655301
104-004C_B05_2008-01-10	HSD17B11	0.014066	0.035947	5.7341	6.51313	6.14829	0.779031	0.414185	-0.364846	0.0106577	0.184075	0.286671
102_028_I02	ALX3	0.014096	0.0359949	0.0987547	-0.42499	0.0135424	-0.523744	-0.0852123	0.438532	0.0165085	0.859334	0.0413545
104_015COPY_D07	CTSC	0.0141408	0.0360178	1.69447	2.32527	2.14578	0.630797	0.451306	-0.17949	0.0143873	0.0688737	0.642693
101_014_F14	RPL9	0.0141515	0.036021	4.18275	3.67488	4.47427	-0.507874	0.291515	0.799388	0.137492	0.454166	0.0107572
104_015COPY_F10	COBLL1	0.0142249	0.0361116	1.10394	0.69739	0.965977	-0.40655	-0.137963	0.268587	0.011502	0.491356	0.0998541
101_013_C18	FLJ11506	0.0142158	0.0361116	-0.931223	-4.49713	0.450155	-3.5659	1.38138	4.94728	0.0882566	0.632556	0.0118829
101_016_E17	CAPZA2	0.0142776	0.0361469	0.842745	1.37314	0.818969	0.530399	-0.023776	-0.554175	0.0315088	0.990606	0.020433
101_010_H14	LUM	0.0142956	0.0361469	0.0550403	0.828281	0.256085	0.77324	0.201044	-0.572196	0.0132465	0.665457	0.06597
101_010_D13	PHTF1	0.0142751	0.0361469	0.0667797	-0.975631	0.389583	-1.04241	0.322803	1.36521	0.0715107	0.723391	0.0128115
102_024_P04	RAB3A	0.0142782	0.0361469	-1.15651	-1.67619	-1.17179	-0.519682	-0.015277	0.504405	0.0248365	0.995615	0.025334
102_033_B09	ZNF664	0.0142905	0.0361469	1.19039	1.89269	1.86064	0.702294	0.670249	-0.0320445	0.0292026	0.0264598	0.990715
102_015_D20	SERINC3	0.014306	0.0361494	1.08655	1.39195	0.741683	0.3054	-0.344862	-0.650263	0.324502	0.204094	0.0110572
101-002B_D06_2007-01-29	MRPS11	0.014347	0.0362093	-0.0179515	0.393148	0.211541	0.411099	0.229492	-0.181607	0.0111284	0.160326	0.330635
102-004C_G03_2007-02-23	ZC3H7B	0.0143487	0.0362093	0.327237	-0.135262	0.532549	-0.462499	0.205312	0.667811	0.102576	0.573002	0.0115437
100-003C_E04_2007-01-12	NQO2	0.0144036	0.0362759	5.02009	5.29514	5.61842	0.275053	0.598337	0.323284	0.363359	0.010898	0.236375
100-003C_B05_2007-01-12	PPIA	0.014402	0.0362759	3.79084	4.05547	4.59644	0.264628	0.805604	0.540976	0.60076	0.0126049	0.126125
104-004C_F12_2008-01-10	EAPP	0.0144311	0.0362949	2.7283	2.69247	3.12655	-0.0358273	0.39825	0.434077	0.972094	0.0355303	0.0265273
102_022_N12	PIGF	0.0144384	0.0362949	0.479816	0.693567	0.329458	0.21375	-0.150358	-0.364108	0.179282	0.367295	0.0107337
101_017_I22	TTC3	0.0144898	0.0363507	-1.30402	-0.584315	-1.27069	0.719706	0.033336	-0.68637	0.023861	0.989013	0.0271165
104_008COPY_C18	TPR	0.0145031	0.0363589	0.093	-0.467382	-0.00194678	-0.560382	-0.0949468	0.465435	0.0166638	0.848873	0.0435303
101_010_B09	DGCR14	0.0145305	0.0363797	-1.34514	-2.1051	-1.16831	-0.759958	0.176826	0.936784	0.0577825	0.817843	0.0143427
104_020COPY_M15	ISCA2	0.0145304	0.0363797	0.649674	0.780974	0.324606	0.1313	-0.325069	-0.456369	0.669838	0.0822752	0.0152021
102_015_M24	LOC100128489	0.0145663	0.0364326	0.21578	-0.0479894	-0.00540703	-0.263769	-0.221187	0.0425824	0.0206753	0.0405071	0.878321
101_004_G15	LOC645691	0.0145707	0.0364326	1.98167	2.43039	2.78616	0.448725	0.804496	0.355771	0.23264	0.0108417	0.371335
102_017_I21	DIAPH3	0.0145858	0.0364466	-1.09702	-1.60982	-1.93748	-0.512806	-0.840466	-0.327659	0.180823	0.0111196	0.46151
101-001D_F11_2007-01-26	TXLNA	0.0145973	0.0364515	-0.638755	-1.3753	-1.10107	-0.736544	-0.462315	0.274229	0.0124272	0.110675	0.460427
101_013_A14	CCDC6	0.0146652	0.0365039	-0.311858	-0.629348	-0.1841	-0.317489	0.127759	0.445248	0.0935474	0.618596	0.0121321
102_033_P12	ITCH	0.0146947	0.0365039	-0.38985	0.0588301	-0.507234	0.44868	-0.117384	-0.566064	0.0634737	0.78342	0.0139512
101_015_H01	TMEM151B	0.0146733	0.0365039	4.91227	5.77649	5.52904	0.864219	0.616775	-0.247443	0.0148607	0.0712185	0.641843
104_016COPY_B14	TXNDC4	0.0146776	0.0365039	-0.430876	-0.89466	-0.0706426	-0.463784	0.360233	0.824017	0.204989	0.328982	0.0108876
104_016COPY_A10	TOPBP1	0.0148314	0.0367003	-1.50961	-2.04133	-1.76731	-0.531721	-0.257707	0.274014	0.0110268	0.243232	0.227465
102_034_I06	EXOSC2	0.0148461	0.0367129	1.7759	2.24899	2.31739	0.473092	0.541491	0.0683994	0.0550005	0.0173294	0.928573
104_024COPY_E06	RG9MTD1	0.0149049	0.0368107	-0.792963	-1.09574	-1.36751	-0.302781	-0.574547	-0.271767	0.271204	0.0110647	0.326442
104_014COPY_A20	KYNU	0.0149165	0.0368155	1.71899	2.50755	2.04223	0.788558	0.323243	-0.465315	0.0112695	0.358522	0.151203
100-002A_G03_2007-01-06	COX4NB	0.0150031	0.036906	-0.524751	0.0969403	-0.646878	0.621691	-0.122128	-0.743818	0.0529796	0.861764	0.015635
100-005C_F03_2007-01-22	TCF20	0.015	0.036906	-0.427453	-0.327612	-0.815418	0.0998413	-0.387965	-0.487806	0.826271	0.0580819	0.0193212
100-005B_B05_2007-01-19	TNNT2	0.015054	0.0369876	-0.186684	-0.79939	-0.31204	-0.612706	-0.125357	0.48735	0.0157991	0.785272	0.0523995
101_007_P19	PIAS1	0.0151315	0.0371542	-1.38903	-1.00025	-1.66657	0.388775	-0.277548	-0.666323	0.186573	0.365892	0.0112651
104_012COPY_A15	CHD9	0.01517	0.0372009	0.583621	-0.0791016	0.698626	-0.662723	0.115005	0.777728	0.0497838	0.887695	0.016419
102_015_A15	FAM63B	0.0151632	0.0372009	-0.723375	-0.500095	-0.938718	0.22328	-0.215343	-0.438623	0.272927	0.255253	0.0114239
100-004D_A02_2007-01-20	SCHIP1	0.0152035	0.0372143	0.610669	0.504611	0.0603034	-0.106059	-0.550366	-0.444307	0.849992	0.01742	0.0711315
101_015_J19	C10orf18	0.0153035	0.0373081	-1.99477	-1.25114	-1.5938	0.743624	0.400964	-0.34266	0.0117032	0.183405	0.306415
102-005B_A11_2007-02-21	DPYSL2	0.0152813	0.0373081	0.971433	1.79032	1.17247	0.818883	0.201035	-0.617849	0.0146012	0.701822	0.0642798
104-003B_G05_2008-01-23	KMO	0.015302	0.0373081	-1.28393	-0.397703	-1.08396	0.886225	0.199964	-0.686262	0.0152785	0.743738	0.0584902
104_013COPY_L13	MTSS1	0.0152915	0.0373081	2.93156	3.81275	3.48315	0.881189	0.551592	-0.329597	0.012995	0.114669	0.461593
102_008_D18	UBIAD1	0.0152584	0.0373081	-0.670138	-1.2339	-0.714332	-0.563759	-0.0441944	0.519565	0.0226619	0.968376	0.0316508
101_005_M21	PPP1R12B	0.0153303	0.0373302	0.0359275	-0.521135	0.0934443	-0.557063	0.0575168	0.614579	0.0402689	0.9552	0.0190062
101-002C_A10_2007-01-30	CHD7	0.015377	0.0373442	-1.7058	-1.60002	-2.0757	0.105773	-0.369908	-0.475681	0.797367	0.0636967	0.0188737
102-005C_B12_2007-02-24	PPP2R1A	0.0153614	0.0373442	-0.18966	0.552345	-0.0459359	0.742005	0.143724	-0.598281	0.0165534	0.807348	0.0506246
102_024_H10	TUBG2	0.0153668	0.0373442	-2.14879	-1.34513	-1.99816	0.803659	0.150629	-0.653031	0.0168216	0.819085	0.0492407
104_026COPY_B24	ITIH1	0.0154133	0.0373896	1.01957	1.33099	1.5216	0.311418	0.502031	0.190613	0.17656	0.0118643	0.485644
104-004B_H08_2008-01-29	HSD11B1	0.0154669	0.0374956	4.05623	4.37151	4.60682	0.315284	0.550598	0.235313	0.221992	0.011593	0.401717
104_025COPY_J14	LOC649828	0.0155304	0.0376018	2.66025	3.35401	2.86823	0.69376	0.207978	-0.485782	0.0133701	0.584843	0.0853685
101_013_G12	CHPF	0.0155706	0.0376474	-0.565503	-1.26302	-0.55168	-0.697518	0.0138237	0.711342	0.0312952	0.998152	0.0236556
102_027_H22	KIAA0232	0.0156121	0.0377041	-2.74346	-2.36145	-3.2318	0.382009	-0.488334	-0.870343	0.383538	0.181147	0.012498
104_018COPY_E04	GNB2L1	0.0156483	0.0377352	1.73993	2.29366	1.97019	0.553725	0.230256	-0.323469	0.0118074	0.353039	0.159927
102_013_N15	JHDM1D	0.0156546	0.0377352	-2.06537	-2.65169	-1.96986	-0.586316	0.095509	0.681825	0.04933	0.89995	0.0172484
100-002A_A09_2007-01-06	ASPA	0.0156863	0.037764	0.51067	1.24369	1.54737	0.733021	1.0367	0.303684	0.117999	0.0132806	0.655071
100-003B_D10_2007-01-11	DNAJA3	0.0158825	0.0380271	-1.03125	-0.89921	-1.33084	0.132039	-0.299592	-0.431631	0.640333	0.0947492	0.0159351
101_014_G11	GRN	0.0158961	0.0380271	0.553893	0.250662	0.974084	-0.30323	0.420191	0.723422	0.420021	0.165301	0.013051
102-005C_A12_2007-02-24	HDHD2	0.0159135	0.0380271	-0.263041	0.411438	-0.067866	0.67448	0.195175	-0.479304	0.0139562	0.609712	0.0821983
101_016_K15	MAK10	0.0159549	0.0380271	-0.252527	-0.796171	-0.105363	-0.543644	0.147164	0.690808	0.0689698	0.777058	0.0149815
101_005_J05	MFSD3	0.0159503	0.0380271	-0.948358	-1.54905	-0.86772	-0.600696	0.0806385	0.681335	0.0457902	0.928884	0.018525
102_019_H03	OSGEPL1	0.0159275	0.0380271	-0.821151	-0.680002	-1.06575	0.141149	-0.244602	-0.385751	0.520737	0.126799	0.0142012
102_009_O16	UPRT	0.0159292	0.0380271	1.71542	1.26448	2.10844	-0.450938	0.393025	0.843963	0.245052	0.294198	0.0119087
102_034_C12	C12orf49	0.0159968	0.038054	-1.0335	-1.40242	-0.955441	-0.368919	0.0780599	0.446979	0.0581185	0.846878	0.0162698
100-003D_G11_2007-01-13	CLTA	0.0160056	0.038054	-0.419253	0.496058	-0.540564	0.915311	-0.121311	-1.03662	0.0456703	0.930544	0.0186488
104_019COPY_O10	GSTT1	0.0159811	0.038054	3.02044	3.85749	3.52845	0.837044	0.508006	-0.329038	0.0132039	0.130026	0.428807
101_007_F11	SYTL1	0.016021	0.038066	-1.00322	-1.92168	-1.06747	-0.918463	-0.0642559	0.854207	0.0243001	0.975273	0.0320298
104-003B_A10_2008-01-23	ATP5G2	0.0160443	0.0380976	2.63728	2.76984	3.27936	0.13256	0.642077	0.509517	0.830966	0.0177863	0.0780479
102_013_P15	CTSZ	0.0161719	0.0383054	2.36049	2.36476	3.02151	0.00426805	0.661019	0.656751	0.999845	0.0298421	0.0381913
101-001A_F02_2007-01-17	NKIRAS1	0.0161635	0.0383054	-0.161924	0.392934	-0.39517	0.554858	-0.233246	-0.788104	0.103779	0.607738	0.0132457
101_018_A03	C2orf33	0.0162857	0.0384796	0.931505	1.32792	1.51334	0.396415	0.581839	0.185424	0.135846	0.0133433	0.607715
102-002A_F05_2007-02-07	SRR	0.0163634	0.0385915	-1.39031	-2.05547	-1.12015	-0.665162	0.270159	0.935321	0.100906	0.623757	0.0135429
100-001C_A09_2006-12-20	PSMD13	0.016431	0.0387272	-0.100633	-0.577406	0.389839	-0.476773	0.490472	0.967245	0.303386	0.242812	0.0125434
102_029_C10	KIAA1549	0.0165078	0.0387963	-2.36432	-2.76571	-2.56143	-0.40139	-0.19711	0.20428	0.0123545	0.244949	0.245411
101_018_D02	SFRS4	0.0165213	0.0387963	-1.20962	-0.889872	-1.59397	0.319752	-0.384345	-0.704097	0.363852	0.200591	0.0130347
102-004B_G08_2007-02-22	SYF2	0.0165132	0.0387963	0.798235	0.958745	1.24946	0.160509	0.451224	0.290714	0.560557	0.0139215	0.153794
102_034_A16	DCLK1	0.0165571	0.0388327	-0.297406	-1.13492	-0.612381	-0.837515	-0.314975	0.52254	0.0129039	0.431955	0.1327
102_007_D20	CHI3L1	0.016622	0.038961	-1.49921	-1.26488	-1.99017	0.23433	-0.490955	-0.725285	0.609791	0.105608	0.0160817
102_008_M23	ELMO1	0.0167095	0.0391138	-0.326587	-1.12288	-0.449389	-0.796293	-0.122802	0.673491	0.0198832	0.879057	0.0455741
101-003A_C11_2007-02-02	GUCY2D	0.0167179	0.0391138	2.88099	3.62293	3.32799	0.741937	0.446991	-0.294946	0.0137444	0.136373	0.424974
102-005C_B02_2007-02-23	EIF4G2	0.0167763	0.0392062	0.139173	0.619877	0.0692318	0.480704	-0.0699412	-0.550645	0.0492924	0.919232	0.0190382
102_024_D10	HIBCH	0.0167779	0.0392062	0.963796	1.61549	1.44003	0.651696	0.476238	-0.175458	0.0176606	0.0718354	0.688046
102_018_A09	HERPUD2	0.016792	0.0392152	-1.58277	-1.20116	-1.3376	0.381607	0.245165	-0.136443	0.0147015	0.110997	0.5041
104_015COPY_H10	ALS2	0.0168575	0.0393411	-0.494775	-0.432078	-0.0611121	0.062697	0.433663	0.370966	0.917573	0.0215662	0.0631441
100-004D_C06_2007-01-20	GAPDH	0.0169071	0.0393411	4.52103	4.86056	5.11068	0.339533	0.589649	0.250116	0.226749	0.012741	0.416207
101_018_L04	PPP1CB	0.0169077	0.0393411	1.87348	2.49475	1.7327	0.621268	-0.140784	-0.762052	0.0632216	0.831936	0.0168167
102_032_O16	SLK	0.0168927	0.0393411	0.0473338	-0.202616	-0.249955	-0.249949	-0.297289	-0.0473399	0.0687986	0.0182305	0.890712
101_009_M16	SLMAP	0.0169008	0.0393411	-0.266764	-0.867757	-0.198751	-0.600994	0.0680122	0.669006	0.0448785	0.948493	0.0204243
102_025_H23	FARSB	0.0169242	0.0393555	0.683297	1.10136	0.960114	0.418058	0.276816	-0.141242	0.0153613	0.100873	0.545368
101_008_A18	PSMD8	0.0169508	0.0393693	0.756404	1.15699	1.09065	0.400584	0.334248	-0.0663356	0.0234998	0.0463824	0.877125
104_012COPY_J08	PLG	0.0169787	0.039405	2.4294	2.4257	3.2506	-0.00370253	0.821194	0.824897	0.999926	0.0320744	0.0384702
101-002A_C12_2007-01-27	ZNF800	0.0169868	0.039405	0.259761	0.0788714	0.431378	-0.18089	0.171617	0.352507	0.278457	0.271503	0.0128389
102-005D_G06_2007-02-24	GADD45GIP1	0.0170282	0.0394531	0.00805158	-0.49434	-0.0972479	-0.502392	-0.105299	0.397092	0.0176237	0.782294	0.0586829
102_025_L12	MEGF9	0.0170234	0.0394531	0.670525	1.21347	0.545819	0.542949	-0.124707	-0.667655	0.0641019	0.828689	0.0168583
101_005_G04	SYNC1	0.0170438	0.0394654	0.129549	-0.428125	0.0381442	-0.557675	-0.0914052	0.46627	0.0197544	0.864355	0.0481723
100B-001A_F01_2006-12-18	RP11-529I10.4	0.0170575	0.0394731	-0.831867	-0.365783	-1.02085	0.466084	-0.188978	-0.655062	0.103279	0.628005	0.0141411
101_013_H24	ZFAND2B	0.0171318	0.0395973	-0.911563	-0.450785	-1.12355	0.460778	-0.21199	-0.672768	0.118119	0.572963	0.0137405
101_010_P04	GNPAT	0.0171878	0.0397025	-0.783484	0.0612317	-0.707663	0.844715	0.0758208	-0.768895	0.0244427	0.95973	0.0364297
104_018COPY_B21	MBL2	0.0172045	0.0397172	3.00093	3.87911	2.90698	0.878183	-0.0939448	-0.972128	0.0446529	0.953747	0.0210419
104_015COPY_O13	ANGPTL3	0.017236	0.0397255	4.03645	4.84201	4.06061	0.805558	0.0241634	-0.781394	0.0292794	0.995676	0.0299531
100-001C_E02_2006-12-19	CYP2B6	0.0172384	0.0397255	0.779392	1.90668	1.47175	1.12729	0.692356	-0.43493	0.0144261	0.130397	0.45054
104_016COPY_I01	PPP1R10	0.0172393	0.0397255	-0.647712	-0.115841	-0.560843	0.53187	0.0868687	-0.445002	0.0200024	0.865712	0.0484836
101_016_K03	HTATIP2	0.0173283	0.0397974	-0.426008	-0.14767	-0.428533	0.278338	-0.00252553	-0.280864	0.03316	0.99962	0.0268476
104_018COPY_P21	IRF6	0.0173747	0.0397974	0.402036	0.531176	0.163023	0.12914	-0.239013	-0.368154	0.558778	0.123609	0.0159345
103-001C_F02_2007-05-21	KCMF1	0.017282	0.0397974	1.11797	1.10616	1.61578	-0.0118056	0.497815	0.50962	0.998008	0.0343168	0.0369458
104-004C_A10_2008-01-10	LYZ	0.0173716	0.0397974	1.95532	3.09117	2.59624	1.13586	0.640927	-0.494929	0.0136587	0.170124	0.3602
104_017COPY_G15	ABCA6	0.017449	0.0398771	0.586204	1.26582	1.01397	0.679616	0.427771	-0.251845	0.0149573	0.121324	0.481725
102_034_L14	CLCN3	0.0174512	0.0398771	-0.0669717	0.0920457	-0.421931	0.159017	-0.35496	-0.513977	0.641156	0.101992	0.0173665
101_009_C11	GATA4	0.0175425	0.0400378	-2.02448	-1.61558	-2.3153	0.408902	-0.29082	-0.699722	0.19835	0.382639	0.0131561
102_024_H23	H3F3B	0.017609	0.040071	3.95333	4.35212	4.69938	0.398787	0.746055	0.347268	0.278028	0.0131797	0.354589
104_013COPY_P03	HMGCS1	0.0176095	0.040071	2.80951	3.72368	2.28459	0.914165	-0.524917	-1.43908	0.153812	0.475843	0.0135133
102_012_E21	RAB3C	0.017594	0.040071	-0.788923	-1.27816	-1.14213	-0.489241	-0.353207	0.136034	0.018125	0.0773044	0.673513
102_021_H21	TMEM16D	0.0175688	0.040071	-0.862212	-1.32491	-0.917792	-0.462695	-0.0555803	0.407115	0.0228818	0.927693	0.041469
104_024COPY_N02	CRK	0.0176956	0.0402189	2.81638	3.10872	2.6279	0.292337	-0.188487	-0.480824	0.176857	0.425182	0.0133772
100-001D_H07_2006-12-19	CSGlcA-T	0.0177111	0.0402302	-0.885362	-0.282251	-0.943429	0.603111	-0.0580671	-0.661178	0.0442151	0.962213	0.0221244
102_025_C14	SERPINI1	0.0177765	0.0403069	0.0669804	-0.451977	-0.0832516	-0.518958	-0.150232	0.368726	0.0156172	0.61901	0.0883279
104_021COPY_K01	FIS1	0.0178725	0.0403809	2.83967	2.60839	3.19137	-0.231281	0.3517	0.582981	0.473115	0.156694	0.0151934
104_026COPY_N08	ABCG5	0.0178993	0.0403937	1.73976	2.20202	2.24552	0.462266	0.505766	0.0435002	0.0542397	0.022806	0.968858
104-003B_F02_2008-01-22	CTAGE5	0.0179501	0.0404129	-0.786461	-0.204676	-0.860651	0.581786	-0.0741898	-0.655975	0.0491652	0.937235	0.0210249
104-003C_D06_2008-01-24	SRP14	0.0179466	0.0404129	1.81885	2.31877	2.21195	0.499923	0.393099	-0.106824	0.021699	0.058882	0.800259
102_035_G04	THOC1	0.0179485	0.0404129	-4.66028	-8.96578	-7.51175	-4.3055	-2.85147	1.45403	0.0163058	0.104453	0.551238
101-003B_G05_2007-02-02	SRP19	0.018008	0.0405193	1.80591	1.457	2.01698	-0.348907	0.211074	0.559981	0.165353	0.454912	0.0137278
104_020COPY_I16	LTB4DH	0.0180506	0.0405905	2.34192	1.35291	2.26483	-0.989012	-0.0770873	0.911925	0.0264581	0.970229	0.0364275
102_031_F05	OGN	0.0180715	0.0405905	0.0751994	-0.318868	-0.0556831	-0.394067	-0.130883	0.263184	0.014867	0.529756	0.110683
102_025_L11	PSENEN	0.0180637	0.0405905	-0.726274	-0.0485837	0.0690577	0.677691	0.795332	0.117641	0.0689149	0.0199456	0.907333
104_014COPY_J23	NIPSNAP1	0.0181152	0.0406408	1.00516	1.52273	1.37425	0.517568	0.369084	-0.148484	0.0182832	0.082156	0.65761
102_010_F14	RAB6A	0.0181418	0.0406767	0.317033	0.427948	0.943641	0.110915	0.626608	0.515694	0.879014	0.02141	0.0752856
102_035_F03	LOC100134369	0.018181	0.0407168	-1.32356	-1.75105	-0.755848	-0.427497	0.567709	0.995206	0.415482	0.185466	0.0147938
100-005C_B12_2007-01-22	ARID4A	0.0183154	0.0409217	-0.35945	-1.11022	-0.679363	-0.750768	-0.319913	0.430855	0.0138528	0.351748	0.182222
102_020_D19	LOC283951	0.018299	0.0409217	0.383231	0.183423	0.611908	-0.199808	0.228676	0.428484	0.354818	0.222532	0.0143282
102_019_H07	MYCBP2	0.0182913	0.0409217	0.385637	0.0578687	0.223773	-0.327768	-0.161864	0.165905	0.0137681	0.251232	0.258905
102_031_D22	RGS14	0.0184266	0.041122	-1.58593	-1.14641	-1.54935	0.439519	0.0365825	-0.402937	0.0265523	0.966169	0.0377465
101_004_B12	TIMM9	0.0184756	0.0411834	-0.932843	-1.10508	-1.29787	-0.172236	-0.365029	-0.192793	0.370067	0.014048	0.274354
104-007D_E03_2008-02-01	CCL16	0.0185486	0.0412019	3.19493	3.87271	3.62142	0.677776	0.426483	-0.251293	0.0159171	0.125707	0.487537
100-002B_G03_2007-01-09	YWHAQ	0.0185459	0.0412019	1.8556	1.50332	1.99811	-0.352275	0.142515	0.494789	0.10836	0.636037	0.0154221
102_012_D18	TUBB2C	0.0185645	0.0412132	0.181788	0.583584	0.156948	0.401797	-0.0248398	-0.426636	0.0413273	0.98383	0.0249865
100-002D_A09_2007-01-10	PSMB7	0.0187295	0.0414658	2.13407	2.8409	2.10463	0.70683	-0.0294392	-0.736269	0.0391435	0.992478	0.0264533
100-003B_E05_2007-01-11	TOMM34	0.0187325	0.0414658	-1.46055	-0.889462	-1.7303	0.571088	-0.269753	-0.840841	0.127793	0.569539	0.0149788
100-005C_A08_2007-01-22	EI24	0.0187767	0.0415052	1.39976	1.95085	1.01013	0.551093	-0.389625	-0.940717	0.202975	0.392249	0.0141332
103-001D_D10_2007-05-22	NSFL1C	0.0187938	0.0415052	-0.711386	-0.271121	-0.803851	0.440266	-0.0924648	-0.53273	0.065001	0.855169	0.0191234
102_007_E03	C12orf51	0.0188148	0.041521	-2.35932	-1.75422	-2.40137	0.6051	-0.0420521	-0.647152	0.0427739	0.979868	0.0248531
100-001C_B01_2006-12-19	PRR13	0.0188227	0.041521	2.26712	2.09997	2.67089	-0.167145	0.403771	0.570916	0.679717	0.0990866	0.0193932
104_018COPY_D17	PXMP2	0.0188482	0.0415305	1.19366	1.81262	1.74055	0.618954	0.546885	-0.0720685	0.0298802	0.0421644	0.941651
102_031_M16	TTLL11	0.018857	0.0415305	-1.66914	-2.28839	-1.61313	-0.61925	0.0560167	0.675266	0.0456734	0.966958	0.0237709
101-001A_F05_2007-01-17	TBCD	0.018882	0.0415343	-0.841959	-0.263224	-0.948087	0.578735	-0.106128	-0.684863	0.0603643	0.884087	0.02001
101_004_I16	VAPA	0.018883	0.0415343	0.860636	1.26445	0.580403	0.403816	-0.280232	-0.684048	0.199012	0.40062	0.0142326
102_023_C05	PCDHB17	0.0188983	0.0415439	-2.68554	-2.64232	-2.15213	0.0432202	0.533409	0.490188	0.975427	0.0281148	0.0547765
102_008_B08	ENOX1	0.0189632	0.0416625	-0.764984	-1.47641	-0.91744	-0.711423	-0.152456	0.558967	0.0193864	0.779353	0.0648104
101-001C_D06_2007-01-26	C9orf80	0.0190346	0.0417725	-0.569954	0.11657	-0.508415	0.686523	0.0615389	-0.624984	0.0268592	0.961024	0.0396587
101_012_C05	UBE2G2	0.0190436	0.0417725	0.921345	0.400542	0.855959	-0.520804	-0.0653862	0.455418	0.0243169	0.92276	0.0451813
100-005B_D01_2007-01-19	FHL2	0.0191282	0.0419047	4.43136	4.90938	5.05957	0.478012	0.628208	0.150197	0.104166	0.0176702	0.76998
101-003C_B12_2007-02-02	C9orf96	0.0191736	0.0419476	-0.410292	0.255728	-0.357353	0.66602	0.0529393	-0.613081	0.0278337	0.969565	0.0385338
102_021_I14	DYM	0.0192027	0.0419476	1.3346	1.83986	1.74777	0.505269	0.413179	-0.09209	0.0251834	0.0545251	0.85631
104_024COPY_M14	SFRS1	0.0191816	0.0419476	0.677984	0.73143	0.143601	0.0534457	-0.534383	-0.587829	0.968665	0.0459825	0.0331986
104_019COPY_N05	SRD5A2	0.0191878	0.0419476	2.30808	3.17542	2.55277	0.86734	0.244688	-0.622653	0.0170984	0.6413	0.0895091
102_019_J03	ARL3	0.0193762	0.0422248	-0.0901791	-0.487836	0.179476	-0.397657	0.269655	0.667312	0.195905	0.413095	0.0146462
101_015_E07	BLMH	0.0193859	0.0422248	-1.32074	-1.53577	-1.89694	-0.215028	-0.576199	-0.361171	0.543248	0.0160523	0.180115
101_009_A10	COPS2	0.019381	0.0422248	-0.565497	-0.131796	-0.740165	0.433702	-0.174668	-0.608369	0.110772	0.641666	0.0161573
100-001D_C04_2006-12-19	GOT2	0.0193855	0.0422248	3.38521	3.27909	3.9708	-0.106111	0.585598	0.691709	0.908907	0.0574318	0.0281712
100-003B_C05_2007-01-11	SNX3	0.0193959	0.0422248	1.56572	2.7366	1.76752	1.17087	0.201796	-0.969076	0.0219015	0.855559	0.0551034
100-002C_C01_2007-01-10	RBBP7	0.019412	0.0422358	1.53542	1.17598	1.71771	-0.359439	0.182291	0.541729	0.140711	0.541274	0.0153031
102_020_C19	ZSWIM7	0.0194765	0.0423278	-0.882186	-0.435929	-0.951412	0.446257	-0.0692263	-0.515484	0.0568595	0.913495	0.0216209
102_020_A09	RUNX1T1	0.019525	0.0424091	-3.10545	-2.26485	-2.47649	0.840598	0.628958	-0.21164	0.0213624	0.0737065	0.733837
102_008_C19	EAF2	0.0195532	0.0424463	-1.26029	-2.34167	-1.42999	-1.08137	-0.169697	0.911678	0.0229504	0.880186	0.0520973
101_016_N09	PTPN9	0.019642	0.0425423	-0.842124	-0.259722	-1.05928	0.582402	-0.217159	-0.799561	0.103795	0.674414	0.0167397
104_020COPY_N13	AP2S1	0.019667	0.0425482	-0.295252	-0.612326	0.1454	-0.317075	0.440652	0.757727	0.443362	0.182401	0.0162671
102_016_D07	DEPDC5	0.0196727	0.0425482	-4.68945	-7.70621	-6.92525	-3.01675	-2.23579	0.780957	0.0211563	0.076451	0.720472
100-001A_D03_2006-12-20	LETMD1	0.0196781	0.0425482	1.46786	1.94526	1.92783	0.477394	0.459969	-0.0174244	0.0394046	0.0340593	0.994636
102_021_H22	ANAPC4	0.0197535	0.0426388	-0.540542	-0.960141	-0.284387	-0.419599	0.256155	0.675754	0.174869	0.46053	0.0151056
101_016_K16	CGRRF1	0.0199536	0.0428972	-0.0201566	0.307835	0.489855	0.327992	0.510011	0.18202	0.17943	0.0158173	0.55337
101_018_I02	UTRN	0.019963	0.0428972	-1.8447	-1.33661	-2.08654	0.508094	-0.241836	-0.74993	0.133496	0.572177	0.015973
101_006_C01	NUDT22	0.0199843	0.0429188	0.881188	0.745418	0.319731	-0.13577	-0.561457	-0.425687	0.784561	0.0204692	0.103926
102_035_E18	HNRNPL	0.0200283	0.0429557	2.26042	2.3609	2.89902	0.100478	0.638602	0.538124	0.906996	0.0246221	0.0748088
102_016_C17	FLJ33590	0.0200772	0.0429732	-2.65837	-2.05315	-2.28247	0.605213	0.375897	-0.229316	0.0170456	0.136874	0.479712
102_032_H04	GAL3ST3	0.0200698	0.0429732	-1.75633	-1.70929	-2.17881	0.0470411	-0.422478	-0.469519	0.962268	0.0491336	0.0336563
102_016_D03	TTBK1	0.0200952	0.0429879	-0.534858	-0.979593	-0.454949	-0.444734	0.0799091	0.524643	0.0625373	0.889932	0.0213946
101-001B_B09_2007-01-25	C17orf42	0.0202445	0.0430939	-0.174513	-0.67721	-0.264127	-0.502696	-0.0896136	0.413083	0.0224978	0.847546	0.0583315
104_022COPY_K02	GALK2	0.0201832	0.0430939	0.518052	0.394252	1.14687	-0.1238	0.628817	0.752617	0.896302	0.0616364	0.0283738
102-005B_A07_2007-02-21	GPRC5B	0.0202464	0.0430939	-0.0363038	-0.282907	0.0460034	-0.246604	0.0823073	0.328911	0.0958508	0.719509	0.0178404
101_015_G21	MRPS2	0.0201747	0.0430939	-2.29745	-1.74311	-2.57874	0.554341	-0.281288	-0.835629	0.143757	0.544817	0.0159276
101_005_I06	MYO18B	0.0201616	0.0430939	-1.32753	-2.01271	-1.20213	-0.685171	0.125402	0.810574	0.0632988	0.886597	0.0213501
101-001D_F03_2007-01-26	PFDN6	0.0202689	0.0430939	-0.92843	-0.728999	-1.29784	0.199432	-0.369411	-0.568843	0.573704	0.134606	0.0186221
101_018_P23	SRA1	0.0202224	0.0430939	0.938615	0.64734	1.1623	-0.291275	0.223685	0.51496	0.231219	0.366578	0.0152398
102_035_M10	TMEM85	0.0202141	0.0430939	-0.00766097	0.767566	0.315861	0.775227	0.323522	-0.451705	0.0154244	0.377197	0.182436
101-003C_D06_2007-02-01	YPEL5	0.0203374	0.0431676	2.23684	2.82918	2.83947	0.59234	0.602625	0.0102842	0.0476056	0.0304452	0.998866
101_017_F04	SSBP1	0.0204208	0.0432965	-0.103304	-0.528449	0.349046	-0.425145	0.45235	0.877495	0.33832	0.253809	0.0158328
100-003B_E12_2007-01-11	CNPY3	0.0204759	0.0433892	-1.64195	-0.950566	-1.89784	0.691388	-0.255885	-0.947273	0.105771	0.680677	0.0175058
104_023COPY_J24	IL6ST	0.0204978	0.0434114	5.29861	5.40633	5.82568	0.107723	0.527078	0.419355	0.844925	0.0226665	0.0909117
102-003B_A04_2007-02-09	USF1	0.0206062	0.0436168	-0.761688	-1.01622	-1.11971	-0.254534	-0.35802	-0.103486	0.135063	0.017656	0.683994
101_004_O13	MDH2	0.0206701	0.0436307	2.45287	2.35471	2.88977	-0.0981539	0.436908	0.535062	0.871777	0.067297	0.0275972
101-001D_E01_2007-01-26	PFN1	0.0206705	0.0436307	-0.801939	-0.00027795	-0.248067	0.801661	0.553873	-0.247789	0.0198805	0.0993119	0.623178
101-002C_D03_2007-01-30	PJA1	0.0207309	0.0437113	-1.24613	-1.77062	-1.25957	-0.524485	-0.0134417	0.511043	0.0349062	0.997026	0.0347751
101_013_B12	C12orf26	0.0208113	0.0437806	-0.794331	-1.42753	-0.719729	-0.633198	0.0746022	0.707801	0.0536027	0.947875	0.0246846
104_012COPY_P24	ONECUT2	0.020821	0.0437806	1.25939	1.38751	0.911161	0.128116	-0.348229	-0.476346	0.731981	0.0952533	0.0225668
101_009_G05	HMGN2	0.0209789	0.0439674	4.33272	4.1897	4.69301	-0.143019	0.360295	0.503314	0.704372	0.102131	0.021984
102_025_B09	NUDT4	0.0209992	0.0439858	2.15884	2.78808	2.84671	0.62924	0.687872	0.0586322	0.0610266	0.0265583	0.970849
101_008_E11	RBM42	0.0211028	0.0441543	-1.73733	-3.66612	-1.95926	-1.92879	-0.221929	1.70686	0.0275462	0.937184	0.0472452
100-001D_B11_2006-12-19	ARPP-19	0.0212075	0.0442173	1.95064	2.33065	1.9048	0.38001	-0.0458414	-0.425851	0.0548511	0.945912	0.024998
102_029_G07	HNRPLL	0.0212139	0.0442173	-0.566235	-0.545843	-1.06372	0.0203929	-0.497481	-0.517874	0.994511	0.0427298	0.0418764
101_011_I22	RPL36A	0.021205	0.0442173	1.40062	1.16489	1.99834	-0.235735	0.597716	0.833451	0.707626	0.102246	0.0222799
102_014_I20	ST7L	0.0211985	0.0442173	-1.75659	-1.107	-1.6547	0.649593	0.101891	-0.547702	0.024803	0.883036	0.0554639
101_004_L10	RBM4	0.0213282	0.0443587	-0.275798	-0.794378	-0.591577	-0.51858	-0.31578	0.202801	0.0178229	0.150264	0.462708
101_004_K07	HRASLS2	0.0214265	0.0444905	1.08271	1.33282	0.957327	0.250105	-0.125385	-0.37549	0.146611	0.5561	0.0169997
102_029_L06	PUM1	0.0214971	0.0445402	2.02776	2.38844	2.36914	0.360677	0.34138	-0.0192968	0.0403741	0.0386102	0.988614
102_023_D07	QKI	0.0214874	0.0445402	1.31421	1.58989	1.16461	0.275675	-0.149602	-0.425277	0.159876	0.521309	0.0167934
101_015_J14	SYTL3	0.0214956	0.0445402	-1.23475	-0.673167	-1.22499	0.561583	0.00975991	-0.551823	0.0369117	0.998658	0.0350616
102_019_K20	TPST1	0.0214773	0.0445402	0.546653	1.16357	0.87567	0.616919	0.329017	-0.287902	0.0166038	0.219836	0.332263
102_027_O23	ZNF385B	0.0215448	0.0446149	-0.101879	-0.660608	-0.292355	-0.558729	-0.190476	0.368253	0.0176257	0.529157	0.128202
101-001C_E02_2007-01-25	SSPN	0.0217327	0.0449309	-0.940859	-0.443484	-1.22453	0.497375	-0.283667	-0.781042	0.169819	0.500495	0.0168545
102_009_D10	G6PD	0.0218478	0.0450765	-0.788998	-0.241189	-0.825172	0.547809	-0.0361734	-0.583983	0.0478325	0.982546	0.0287982
102_019_G06	PET112L	0.0218244	0.0450765	-0.453502	-0.0919752	-0.328504	0.361527	0.124998	-0.236528	0.0177584	0.520662	0.132282
102-002B_E12_2007-02-08	RNF111	0.0218433	0.0450765	1.0905	1.19111	0.761468	0.100613	-0.32903	-0.429643	0.79607	0.0852032	0.0256208
101_009_G09	TLK2	0.0218503	0.0450765	0.517451	0.241908	-0.0174329	-0.275543	-0.534884	-0.25934	0.32559	0.016544	0.349165
102_022_B02	SCYL1	0.0218706	0.0450942	0.869784	0.607806	0.619615	-0.261978	-0.250169	0.0118086	0.0419991	0.0382601	0.992019
104_020COPY_I17	SLC22A1	0.021941	0.045201	3.12967	3.81348	3.69605	0.683803	0.566375	-0.117428	0.0293466	0.0580327	0.877138
103-001B_D04_2007-05-19	SPTLC3	0.0219461	0.045201	-0.812996	-1.24061	-1.11834	-0.427609	-0.305345	0.122264	0.0221545	0.0928592	0.675115
102_023_B11	SMC5	0.0219688	0.0452234	-2.62422	-3.90086	-1.86919	-1.27663	0.755032	2.03167	0.177751	0.48564	0.0169554
102_013_B18	DNAJA4	0.0221937	0.0455006	-1.18895	-2.02772	-0.998569	-0.838766	0.190385	1.02915	0.0767876	0.843671	0.0220232
102_006_E21	HBXIP	0.0221964	0.0455006	0.826051	1.58923	0.773623	0.763182	-0.0524279	-0.81561	0.048836	0.981272	0.0290533
102_012_N09	PFKP	0.0221655	0.0455006	-2.4451	-2.18918	-2.82037	0.255917	-0.375267	-0.631184	0.479448	0.181799	0.0187169
101_018_K16	TSTA3	0.0221988	0.0455006	-1.16986	-1.51132	-0.86145	-0.341463	0.308408	0.649872	0.289436	0.315811	0.0169132
102_027_L15	COIL	0.0222875	0.0456579	-0.877134	-1.12736	-0.454758	-0.250224	0.422376	0.6726	0.542019	0.156366	0.0197747
102-002D_C01_2007-02-17	AKAP9	0.0223754	0.0457132	-0.246733	-0.860769	-0.254689	-0.614036	-0.00795615	0.60608	0.0387205	0.999266	0.0358823
102_008_I21	ARL4A	0.0223513	0.0457132	0.965406	1.4188	1.09326	0.453396	0.127851	-0.325544	0.0199704	0.65451	0.0987661
101_010_C09	BPTF	0.0224405	0.0457132	0.311402	0.428603	0.00173596	0.117201	-0.309666	-0.426868	0.727025	0.102338	0.0239792
104_012COPY_K02	EIF4B	0.0223464	0.0457132	2.3148	2.34805	2.87163	0.0332458	0.556826	0.52358	0.987475	0.0345167	0.0581775
101_015_H22	IFI30	0.0224305	0.0457132	0.513349	0.0857423	0.685704	-0.427606	0.172355	0.599962	0.120991	0.653742	0.0187768
102_026_D21	OLFML2B	0.0224119	0.0457132	-0.582994	-0.124052	-0.504973	0.458942	0.0780211	-0.380921	0.0253292	0.865047	0.060968
102-004B_B02_2007-02-21	SYT4	0.022458	0.0457132	-1.69793	-2.02231	-1.9758	-0.324386	-0.277879	0.0465069	0.0324078	0.0533484	0.915275
102_021_N07	UBE2I	0.0223742	0.0457132	-1.51984	-1.89696	-1.05083	-0.377114	0.469008	0.846122	0.410087	0.219987	0.0180136
102_007_H18	BAZ1B	0.0224945	0.0457387	1.41202	2.50913	1.6489	1.09711	0.236881	-0.860233	0.0228674	0.786265	0.0738326
102_032_L21	CALML4	0.0224934	0.0457387	-0.674173	-0.94419	-0.251415	-0.270017	0.422758	0.692775	0.509778	0.170377	0.0194261
100-002C_A04_2007-01-10	ATP5E	0.0225222	0.0457707	1.52475	2.04767	2.09908	0.522921	0.574335	0.0514136	0.0652801	0.0280907	0.968481
104_025COPY_D24	ACADSB	0.0225498	0.0457781	0.487446	1.77314	1.09036	1.2857	0.60291	-0.682787	0.017088	0.306805	0.248244
101_015_B05	RNASEK	0.0225831	0.0457972	-0.151359	-0.352693	0.30599	-0.201334	0.457348	0.658683	0.669706	0.117278	0.0226024
100-003C_B01_2007-01-11	IDH2	0.0226831	0.0459753	-0.323377	-0.390376	0.296531	-0.0669992	0.619909	0.686908	0.965597	0.0537105	0.0377596
101_004_E06	PEX5	0.0227327	0.0460026	1.36183	1.85418	1.51874	0.49235	0.156912	-0.335438	0.0191842	0.580003	0.118758
102_032_M08	SPATA7	0.0227217	0.0460026	1.58125	2.0721	2.08613	0.490857	0.504883	0.0140264	0.0537791	0.0327872	0.997073
101-001C_F04_2007-01-26	KIAA0152	0.0227795	0.0460242	0.587654	0.981518	0.385302	0.393863	-0.202353	-0.596216	0.155489	0.551391	0.0180305
101-003C_G11_2007-02-02	SON	0.0229192	0.0462331	-0.511403	0.297311	-0.158845	0.808714	0.352558	-0.456156	0.0174645	0.359541	0.212467
102_026_H15	HN1	0.0229422	0.046255	-0.667773	-1.29456	-0.371938	-0.626784	0.295835	0.922619	0.143008	0.58911	0.0184897
102_021_I05	ATG12	0.0229903	0.0462728	1.91237	1.68327	1.23931	-0.229105	-0.673064	-0.443959	0.619606	0.0199531	0.169951
100-005C_F06_2007-01-22	HINT1	0.0230115	0.0462728	3.59939	3.97244	4.03679	0.373055	0.437405	0.0643497	0.0814182	0.0252781	0.914583
104_011COPY_O08	CD93	0.023049	0.0463237	2.41761	2.55392	2.84594	0.136311	0.428331	0.292019	0.660143	0.0206558	0.155031
100-001C_F07_2006-12-20	C22orf16	0.023091	0.0463839	1.64245	1.95223	2.36876	0.309782	0.726308	0.416526	0.467163	0.0182495	0.245745
102_007_A17	HSBP1	0.0231792	0.0464877	1.30438	1.7769	1.69695	0.472519	0.392563	-0.0799563	0.0310903	0.059992	0.882624
100-002B_B09_2007-01-09	FIT1	0.0232022	0.0465094	-0.133544	-0.598164	-0.0113146	-0.46462	0.12223	0.58685	0.0872738	0.806536	0.0220159
101-002B_A03_2007-01-29	MRPL47	0.0232397	0.0465363	0.163513	0.795621	0.282445	0.632107	0.118932	-0.513175	0.0251303	0.837167	0.0673802
102_031_D03	TMEM47	0.0232522	0.0465363	4.11615	4.57607	4.70122	0.459916	0.585063	0.125147	0.10603	0.022455	0.822845
102_016_G21	SGSM2	0.0232737	0.046555	-0.908509	-1.02493	-1.21701	-0.116424	-0.308502	-0.192078	0.553739	0.0192889	0.200048
102_021_K11	C9orf127	0.0233165	0.0465674	0.630488	1.03442	0.63839	0.403935	0.00790185	-0.396033	0.0393816	0.998339	0.0379082
102_020_I13	UHRF2	0.0233484	0.0465825	-1.57281	-1.19456	-1.66183	0.378248	-0.0890146	-0.467262	0.0814087	0.836984	0.0229129
102_023_C04	CDH8	0.0235991	0.0468641	-1.47421	-2.267	-1.57978	-0.792797	-0.105578	0.687219	0.0291754	0.918361	0.0552
104-003A_A09_2008-01-23	LECT2	0.0235365	0.0468641	2.23004	3.19404	2.59706	0.963993	0.367014	-0.596979	0.0185403	0.46019	0.163818
104_021COPY_L16	PRG4	0.0235693	0.0468641	0.988758	0.808464	1.34116	-0.180294	0.3524	0.532693	0.611202	0.138741	0.022156
102_016_D15	SMC3	0.0235546	0.0468641	-1.85368	-2.46171	-1.706	-0.608033	0.147673	0.755706	0.0835817	0.829286	0.0228969
102_019_C19	TBC1D22A	0.0236	0.0468641	-1.40842	-1.46655	-0.980872	-0.0581277	0.427548	0.485676	0.94826	0.059486	0.0368432
101_015_C21	CTNNA1	0.0236875	0.0469647	0.216315	-0.187798	0.329234	-0.404113	0.112919	0.517032	0.0923711	0.789817	0.0220724
102_029_E07	FRAP1	0.0238	0.0471144	-2.39985	-1.89189	-1.97616	0.507957	0.423686	-0.084271	0.0321446	0.0605025	0.888081
101_009_B01	CD27	0.0238613	0.0471868	-1.01074	-1.52294	-0.916329	-0.512207	0.0944072	0.606614	0.0719344	0.890778	0.0251341
102-005B_C05_2007-02-21	ZNF644	0.0238556	0.0471868	-0.00752402	0.0980868	-0.4151	0.105611	-0.407576	-0.513187	0.845368	0.0811237	0.0298337
102_032_D16	CARHSP1	0.0239402	0.047245	-0.213114	-0.470521	0.0158213	-0.257407	0.228936	0.486343	0.292447	0.329502	0.0182873
104_020COPY_J21	FAM21A	0.0239306	0.047245	-1.60067	-1.00827	-1.2734	0.592401	0.327273	-0.265128	0.018862	0.210018	0.374812
104_024COPY_N10	RND3	0.0239307	0.047245	9.29439	9.93069	9.77553	0.6363	0.481138	-0.155162	0.0265281	0.0821835	0.76234
101_015_B07	CD164	0.0239943	0.0473029	1.89098	2.49358	1.91407	0.602603	0.0230895	-0.579514	0.0382943	0.99358	0.0410163
101_014_D18	CNDP2	0.0239894	0.0473029	-1.27082	-1.84548	-1.20755	-0.574664	0.0632705	0.637935	0.0585979	0.955871	0.0286935
101-001A_B06_2007-01-17	AIM2	0.0242752	0.0475466	-0.881328	-1.26364	-1.43248	-0.382314	-0.551151	-0.168837	0.159084	0.0204351	0.665391
102_027_M17	MCCC1	0.0241753	0.0475466	-0.909458	-1.15428	-0.744038	-0.24482	0.16542	0.41024	0.215767	0.438597	0.0184819
101_012_A08	RPS6KB1	0.0242047	0.0475466	1.51145	1.93594	1.85592	0.42449	0.344472	-0.0800181	0.0307657	0.0666117	0.856195
102_034_P03	SEC11C	0.0242774	0.0475466	-0.613043	0.226876	-0.354041	0.839918	0.259001	-0.580917	0.0208331	0.607534	0.117699
102_013_G13	SERPINF1	0.0242533	0.0475466	-1.38564	-0.795803	-0.397016	0.58984	0.988627	0.398787	0.240199	0.0187705	0.489876
101_009_A22	YPEL3	0.0242739	0.0475466	0.0544666	0.175741	0.819756	0.121275	0.76529	0.644015	0.910879	0.0294725	0.0858822
102_011_O20	ZNF354A	0.0242015	0.0475466	-0.0853637	-0.330994	-0.517004	-0.24563	-0.43164	-0.18601	0.269611	0.0185182	0.443269
100-002B_H10_2007-01-09	RMND1	0.024319	0.0475993	1.26288	2.0295	1.92618	0.766621	0.663297	-0.103324	0.035675	0.0552026	0.927082
100-001A_F08_2006-12-21	SMOC1	0.0243414	0.0476035	-2.34399	-1.52504	-1.8552	0.818949	0.488797	-0.330151	0.020107	0.170847	0.454461
102_007_O13	ENPP2	0.0243867	0.0476074	-0.953233	-0.485898	-1.09593	0.467335	-0.142701	-0.610036	0.100611	0.763401	0.0221347
104-005C_F03_2008-01-12	GPD1	0.0244096	0.0476074	0.360391	0.662852	1.02616	0.302461	0.665768	0.363307	0.427695	0.0189785	0.282293
101-003A_D11_2007-02-02	YWHAZ	0.0243607	0.0476074	2.04789	2.63977	1.942	0.591882	-0.105893	-0.697775	0.0719578	0.896731	0.0258618
102_007_I07	C12orf41	0.0244746	0.0476595	-1.76146	-1.43307	-2.06215	0.328384	-0.300689	-0.629074	0.30446	0.32162	0.018761
104-004C_E05_2008-01-10	METAP2	0.0244717	0.0476595	3.20165	3.67959	3.4121	0.47794	0.210447	-0.267493	0.0186867	0.35971	0.223542
102_011_H15	DPYS	0.0245022	0.0476891	2.44456	2.87368	3.08143	0.429121	0.636868	0.207747	0.173845	0.0201723	0.629731
104_022COPY_K23	CD302	0.024763	0.0480981	0.932204	1.64611	0.971112	0.713907	0.0389083	-0.674999	0.0376476	0.986979	0.0442251
104_014COPY_G19	RPL7L1	0.0247853	0.0480981	0.107991	0.293869	-0.0661598	0.185879	-0.17415	-0.360029	0.313613	0.315053	0.0190531
102-002A_A10_2007-02-07	SET	0.0247761	0.0480981	2.12234	2.49009	2.22427	0.367756	0.101932	-0.265824	0.0223564	0.673065	0.10329
100-002A_D10_2007-01-06	SDCCAG10	0.0248018	0.0481007	-2.33095	-1.78649	-2.61078	0.544464	-0.279828	-0.824292	0.162764	0.559798	0.0197013
101_016_K18	ANKRD40	0.0248373	0.0481208	0.444735	0.651726	0.211912	0.20699	-0.232824	-0.439814	0.381159	0.257579	0.0196306
102-003C_F03_2007-02-20	ARL8B	0.0248722	0.0481639	0.912477	0.617293	1.17933	-0.295184	0.266856	0.562041	0.301956	0.327906	0.0190605
101-003A_G11_2007-02-02	ATP8A2	0.0249625	0.0482549	-1.35294	-1.51434	-0.910412	-0.161407	0.442524	0.603931	0.747566	0.106338	0.0270324
102_026_B09	MESDC2	0.0249544	0.0482549	4.11684	4.70688	4.5283	0.590047	0.411468	-0.178579	0.0243108	0.108739	0.652726
103-001B_B08_2007-05-19	MSRA	0.0249425	0.0482549	0.924275	1.43366	1.17348	0.509387	0.249209	-0.260178	0.0190474	0.289179	0.284725
102_017_C08	FLT1	0.0250074	0.0483032	-2.2638	-2.6078	-2.48178	-0.343998	-0.217984	0.126013	0.0217589	0.145567	0.527156
102_035_M19	HSPA12A	0.0250432	0.0483068	-0.21083	-0.203393	-0.567981	0.00743689	-0.357151	-0.364588	0.998627	0.0466731	0.0506939
102_021_H11	MAT2A	0.0250472	0.0483068	2.81409	2.85945	2.33379	0.0453553	-0.480299	-0.525654	0.974076	0.0561698	0.0424507
101_018_C16	ACTR1A	0.0252683	0.0484489	-0.540141	0.0207284	-0.29092	0.56087	0.249221	-0.311649	0.0193082	0.356842	0.23118
104_026COPY_O21	APOC2	0.025242	0.0484489	4.31189	5.0465	4.92476	0.73461	0.612869	-0.121741	0.0339579	0.0632908	0.890277
102_021_M04	C12orf44	0.0251778	0.0484489	-1.41159	-0.837922	-1.38027	0.573664	0.031316	-0.542348	0.0382032	0.987004	0.0448727
102-002A_D04_2007-02-06	COX8A	0.0252346	0.0484489	1.9546	2.7438	2.58532	0.789202	0.630724	-0.158478	0.0310065	0.0719981	0.839008
102_024_M13	GARNL3	0.0252256	0.0484489	-1.68597	-2.63967	-1.67039	-0.953695	0.0155851	0.96928	0.0466935	0.998911	0.0369792
100-001C_E05_2006-12-20	NDRG4	0.0252759	0.0484489	-1.27233	-1.87238	-1.23418	-0.60005	0.03815	0.638201	0.0535045	0.984491	0.0331647
102_026_K22	EIF2C1	0.0253607	0.0485439	0.0874436	0.43191	0.348841	0.344466	0.261397	-0.0830693	0.0282404	0.0846713	0.770967
102_010_P03	SLC6A1	0.0253821	0.0485606	-1.83843	-2.45876	-2.10122	-0.620335	-0.262792	0.357543	0.0195288	0.391465	0.209645
100-004C_A09_2007-01-19	DDN	0.0253963	0.0485635	-2.87801	-2.24762	-3.12223	0.630392	-0.244224	-0.874617	0.12572	0.680072	0.0215634
101-002A_H07_2007-01-27	FGF12	0.0254231	0.048566	-1.59571	-1.01601	-1.84486	0.579705	-0.249154	-0.828859	0.138337	0.638331	0.0210219
101-001A_B03_2007-01-17	KIAA1128	0.0254743	0.0486395	-0.399187	-0.0885006	-0.726453	0.310686	-0.327267	-0.637953	0.358804	0.279818	0.019918
104_011COPY_A18	ABCG2	0.0255127	0.0486886	2.62866	2.49949	3.11264	-0.129171	0.483977	0.613148	0.841194	0.0866115	0.0314135
101_011_J12	SRRM1	0.0255721	0.0487774	1.16941	1.21529	1.74667	0.0458804	0.577267	0.531386	0.978481	0.0371387	0.0686016
101-001C_D02_2007-01-25	MECR	0.0256315	0.0488665	-0.765655	-0.091317	-0.737112	0.674338	0.0285428	-0.645795	0.0401533	0.992304	0.0439483
100-004A_D06_2007-01-16	PSMB6	0.0256875	0.0489157	0.712006	0.430641	1.25211	-0.281365	0.540108	0.821473	0.611629	0.148245	0.023988
104-002D_B03_2008-01-15	TTC32	0.0256984	0.0489157	-1.56945	-1.71667	-1.1625	-0.147214	0.406955	0.554169	0.752376	0.107649	0.0279054
101_011_G13	KLHL7	0.0257272	0.0489267	-3.24837	-5.28223	-3.30862	-2.03386	-0.060242	1.97361	0.0417313	0.996276	0.0425189
104-003B_D05_2008-01-23	ALB	0.0258176	0.0490498	8.41403	8.2599	8.82101	-0.154125	0.406985	0.561111	0.736859	0.111961	0.0274953
100-004B_E07_2007-01-19	TM2D1	0.0258433	0.0490744	0.188736	-0.42606	-0.203849	-0.614797	-0.392585	0.222212	0.0226737	0.144969	0.540082
104-007D_E11_2008-02-02	LIPA	0.0258572	0.0490763	4.5344	5.24446	5.02431	0.710053	0.489903	-0.220151	0.0248264	0.114914	0.641291
104_020COPY_G06	EIF2AK1	0.0258809	0.0490969	1.463	2.14451	1.93943	0.681511	0.476436	-0.205074	0.0252991	0.110455	0.659336
102_032_M04	MOG	0.0259809	0.0492622	-1.61396	-2.08267	-1.17953	-0.468706	0.434432	0.903137	0.315153	0.324004	0.0199986
101_011_M09	CDC2L5	0.0260653	0.0492999	0.0446752	-0.207914	-0.363097	-0.252589	-0.407772	-0.155183	0.225168	0.0205178	0.537402
104_009COPY_G05	SLC35B1	0.0260401	0.0492999	2.16214	1.71533	2.04641	-0.446808	-0.11573	0.331078	0.0242786	0.713355	0.0984746
101_018_I21	WDFY3	0.0260209	0.0492999	-0.073266	0.294429	-0.21227	0.367695	-0.139004	-0.5067	0.124866	0.691577	0.0222542
102_033_E14	XPO6	0.0260577	0.0492999	-4.39623	-8.022	-5.40909	-3.62578	-1.01286	2.61292	0.0234445	0.672923	0.107776
101-003A_E09_2007-02-01	COQ3	0.0260855	0.0493136	0.28945	0.731156	0.59563	0.441706	0.30618	-0.135526	0.0252032	0.113924	0.648425
100-004B_E06_2007-01-19	ARHGDIB	0.0261138	0.0493427	0.416108	0.258185	0.675078	-0.157922	0.25897	0.416892	0.545588	0.17514	0.0229981
101_004_M20	C10orf32	0.0261568	0.0493816	0.0420913	0.441047	0.535743	0.398955	0.493652	0.0946962	0.10499	0.026268	0.861183
104_017COPY_E05	UCP2	0.026169	0.0493816	0.412322	0.120468	0.612279	-0.291854	0.199958	0.491812	0.22705	0.441609	0.0200682
101_018_C09	FUCA2	0.0262484	0.0494504	0.694883	0.745189	1.11243	0.0503059	0.417548	0.367242	0.950091	0.0345582	0.07974
100-002B_F12_2007-01-10	RGS3	0.0262387	0.0494504	-1.14011	-1.68695	-1.1376	-0.546839	0.00250658	0.549346	0.0467124	0.999914	0.0394722
100-004B_G04_2007-01-19	TMEM205	0.0263048	0.0495078	0.734256	0.922796	1.42292	0.18854	0.688659	0.500119	0.748372	0.0253571	0.139355
101-001B_A06_2007-01-25	IMP4	0.0264263	0.0496875	-1.4702	-0.913464	-1.38551	0.556737	0.0846925	-0.472045	0.0309887	0.896952	0.0646806
102_033_J13	RNF2	0.0265189	0.0497392	-0.296002	-0.66963	-0.66888	-0.373628	-0.372878	0.000749647	0.0558154	0.0405177	0.999986
102_027_C04	SSBP2	0.0265042	0.0497392	-0.38486	-0.600177	-0.23656	-0.215317	0.148299	0.363617	0.229657	0.440844	0.0203318
101_007_O18	CHP	0.026532	0.0497393	2.50788	2.47809	2.90214	-0.0297965	0.39426	0.424056	0.983306	0.0561464	0.0465648
100-003B_G03_2007-01-11	CLU	0.0265555	0.0497589	2.79165	3.62897	3.09147	0.837319	0.299822	-0.537498	0.0214756	0.516825	0.156723
104-005C_B04_2008-01-12	GLOD4	0.0266801	0.0499435	1.62132	2.05571	1.81558	0.434385	0.194255	-0.24013	0.0204329	0.358473	0.239961
104_026COPY_K18	RPS12	0.0267309	0.0499677	5.13009	5.59094	5.72917	0.460842	0.599078	0.138237	0.123643	0.0250999	0.803572
