# Supplementary material for: Molecular signatures of mammalian hibernation: comparisons with alternative phenotypes
Source: BMC Genomics. 2013 Aug 20;14:567. doi: 10.1186/1471-2164-14-567 (PMC3751779; doi:10.1186/1471-2164-14-567)
Supplement: Additional file 2: Table S2 — Meta-analysis results of differentially expressed genes during calorie restriction. The calorie restriction column is the mean of log2 fold-changes between calorie restriction and control in the meta-analysis. [file 1471-2164-14-567-S2.xls]

## Sheet: Sheet1
Gene	Calorie restriction
0610005C13RIK	0.523996
1110031B06RIK	-0.457419
1500003O03RIK	0.610353
2410015N17RIK	0.434419
2610304G08RIK	-0.703894
5730403B10RIK	0.647176
AA536743	-0.649886
AW112010	-0.786826
ACOT1	1.23148
ACTB	-0.605426
ACTG1	-0.825648
ADAR	-0.797996
ADRB3	-0.906812
AEBP1	-0.924973
AHCY	0.47166
AHSG	0.186026
AKR1B7	0.707511
ALAS2	-0.703945
ALCAM	-0.517417
ALDH2	0.168929
ANAPC11	-0.452495
ANP32A	-1.30174
ANP32E	-0.970501
ANTXR2	-0.430685
APOA5	0.23139
APOBEC1	-0.540509
APOH	0.178513
ARBP	0.287804
ARL6IP5	-0.337156
ARMET	-0.747657
ASF1A	-0.635432
ATP5D	0.302532
ATP6V1B2	-0.306257
BC039093	-0.435345
BAIAP2L1	0.506117
BAZ1B	0.881357
BCL2	-1.44677
BET1	-0.833561
BNIP3	0.616075
C630002B14RIK	0.398461
C9	-0.675663
CBR1	0.698996
CBX5	-0.916976
CCDC53	-0.531225
CCL25	-0.786135
CCNL2	0.390818
CDO1	0.274859
CHCHD7	0.351626
CHMP4B	-0.449095
CLTA	0.402658
CNN3	0.512258
COL15A1	-1.34436
COMMD9	-0.37817
CRELD2	-0.690481
CSRP2	0.354657
CSRP3	-1.83853
CTSH	0.168452
CXXC1	0.229856
CYB5B	-0.361108
CYC1	0.186071
CYHR1	0.715076
CYP2C39	0.797231
CYP4A14	2.52599
DDOST	-0.782766
DHRS7B	-0.37029
DNAJB11	-0.570816
DNAJC1	-0.647296
DNAJC4	-0.243674
DPP7	-0.371232
DTYMK	-0.74235
DUS1L	0.546392
EEF1A1	0.185463
EEF2	0.403327
EGR1	-1.33022
EIF1	0.3993
ELOVL6	-1.14962
ENPP1	0.615124
ESR1	-0.83396
ESRRA	0.595497
ETF1	0.344629
EXT1	-0.551583
F2R	-0.502702
FARS2	0.368119
FIP1L1	0.589032
FKBP5	1.34516
FOS	-1.15437
FXYD5	-0.96345
GADD45A	-1.98205
GBP1	-1.11043
GCLM	0.282815
GHR	-0.473107
GLRX	0.437467
GNA14	-1.76878
GNB2L1	0.348343
GOLPH4	-0.28143
GSTO1	0.532076
H2AFY	-0.443913
HINT1	0.441572
HIST1H1C	-0.607982
HMGCS2	0.316643
HNRPH1	0.297297
HSD17B12	-0.480903
ID2	-0.727876
IDH2	0.432948
IER2	-0.455156
IFI35	-0.853733
IFI47	-2.07173
IFIT1	-2.59195
IFIT3	-1.64286
IFITM3	-0.445184
IFRG15	-0.609144
IGFBP2	0.614282
IGFBP4	-1.24527
IGH-6	-1.96475
IGTP	-1.2667
IIGP1	-1.10346
IIGP2	-1.05779
IMP3	0.284781
IPO11	-0.365651
IRGM	-1.05445
ISGF3G	-0.805968
ITGB5	-0.403248
JAK1	-0.28124
KLF9	0.544869
LAP3	-0.670453
LAPTM4A	-0.337421
LASP1	-0.595558
LEPR	2.39085
LGALS1	-0.924807
LGALS3BP	-0.985554
LITAF	-0.51345
LPIN1	1.16969
LPIN2	0.816394
MAP1LC3B	0.478937
MAPRE1	-0.328405
MAST3	0.792729
MBTD1	0.400815
MDFIC	-0.344439
MDH2	0.450534
MED28	-0.465131
MGEA5	-0.72395
MKRN1	-0.363362
MRPL21	-0.279858
MRPS25	-0.566651
MTMR9	-0.752063
MYH9	-0.664378
MYO5B	-0.316552
NCL	0.525771
NDEL1	0.409839
NDRG2	0.305044
NDUFA13	0.196342
NDUFV1	0.329843
NPM1	0.392362
NUDT1	-0.579036
OAS1G	-1.24934
PCAF	0.520166
PCBD2	-0.564738
PCBP2	0.396541
PCK1	0.619175
PCP4L1	0.668082
PCX	0.22185
PDIA3	-0.773958
PDIA6	-0.894142
PFKFB3	1.04336
PIM1	-0.700796
PIP5K2A	-0.413241
POLB	-0.452307
PROC	0.145631
PSMB8	-0.67347
PSMB9	-1.00441
PSMC2	-0.36981
PSMD14	-0.682438
RAB14	-0.896918
RAB3IP	0.298159
RAB4A	0.391771
RAB9	0.387021
RHOU	-0.640765
RPA1	-0.459444
RPL10	0.213363
RPL10A	0.3622
RPL13	0.348033
RPL19	0.301016
RPL22L1	0.510693
RPL6	0.210761
RPL7	0.269145
RPL8	0.258952
RPN1	-0.568596
RPS15A	0.421987
RPS16	0.258099
RPS18	0.418829
RPS23	0.231385
RPS26	0.276745
RPS28	0.40632
RPS3	0.437546
RPS4X	0.237823
RRBP1	-0.696879
RRS1	0.584227
RSAD2	-1.48824
S100A10	-0.865476
SAA2	-1.31417
SDHD	0.425992
SEC23B	-0.45631
SEMA4A	-0.291416
SEPT9	-0.611353
SERINC3	0.744889
SERPINB9	-0.635008
SFRS14	0.713
SIN3B	0.372353
SLC23A1	-0.919337
SLC35B1	-0.37852
SLC37A4	0.661959
SMARCA4	-0.44343
SMOC1	0.336522
SORBS1	-0.757167
ST3GAL1	-0.480828
SUCLG1	0.315828
SURF4	0.357588
TAT	0.693073
TBK1	-0.376869
TBRG1	-0.388929
TDO2	0.409818
TGTP	-1.41633
THPO	-0.593933
TIAL1	0.382858
TM2D2	0.458522
TNPO2	0.326673
TRIM21	-0.70819
TSC2	0.210075
TSC22D1	-1.37975
TUBB6	-0.531728
TXN1	-0.394306
TXNDC14	-0.452831
TXNIP	0.918444
TYKI	-1.72915
UBE2D2	-0.909548
UBE2D3	-0.552714
UBXD2	-0.477165
UNC84B	0.387683
UQCRC1	0.254361
USP18	-2.55456
USP2	1.06178
VCL	-0.592993
VDP	-0.518974
VKORC1	0.214073
WDR26	0.31483
YME1L1	-0.323236
ZBTB16	1.59125
ZBTB20	-0.635796
ZFP1	-0.401637
ZFP131	0.450649
ZFP259	0.531756
ZFP292	-0.811084
ZFR	-0.291458
