# Supplementary material for: Molecular signatures of mammalian hibernation: comparisons with alternative phenotypes
Source: BMC Genomics. 2013 Aug 20;14:567. doi: 10.1186/1471-2164-14-567 (PMC3751779; doi:10.1186/1471-2164-14-567)
Supplement: Additional file 3: Table S3 — Genes overlapping between certain parts of the hibernation signatures and corresponding physiological conditions. The 2-4th columns show the log2 fold-changes of gene expression in TP, AP, and TA signatures. The 5-8th columns show the log2 fold-changes of gene expression during calorie restriction, PPARα knockout, sleep deprivation, and cold exposure, when compared with hibernation, TP, TA, and hypothermia signatures, respectively. The 9th column shows the phases of circadian genes in TA signatures. The T in the 10th column indicates the PPARα target gene in TP signatures. The symbol - indicates the gene is not available or significant to the corresponding condition. TP: torpor vs. post-reproduction; AP: arousal episodes vs. post-reproduction; TA: torpor vs. arousal episodes. [file 1471-2164-14-567-S3.xls]

## Sheet: Sheet1
Gene	TP	AP	TA	Calorie restriction	PPARα knockout	Sleep deprivation	Cold exposure	Circadian phase	PPARα targets
A1CF	-0.590937	-0.764243	-	-	-0.877265	-	-	-	T
A2M	2.21865	2.27707	-	-	-	-	-	-	-
AARSD1	-0.635742	-0.500958	-	-	-	-	-	-	-
ABAT	-0.886186	-1.15502	-	-	-	-	-	-	-
ABCA3	0.823945	-	-	-	-	-	-	-	-
ABCA6	-	-0.679616	-	-	-	-	-	-	-
ABCB11	-	-1.33078	0.77709	-	-	-	-	2.36531	-
ABCC4	-0.652256	-	-	-	-	-	-	-	-
ABCC9	-	-0.500314	0.427271	-	-	-	-	-	-
ABCE1	-0.930727	-	-	-	-	-	-	-	-
ABCG2	0.613148	-	-	-	-0.716219	-	-	-	-
ABCG5	-	-	0.505766	-	-	-0.337134	-	9.16667	-
ABHD11	0.535578	-	0.513313	-	-	-	-	-	-
ABHD6	-0.892255	-	-0.668154	-	-1.82721	-	-	16.0833	T
ACAA2	1.44612	-	0.845038	-	-0.547435	0.0922382	-	17.0833	T
ACAD10	0.772406	-	0.439195	-	-	-	-	-	-
ACAD11	-	-0.576005	0.675643	-	-	-	-	-	-
ACADL	1.09734	-	0.786576	-	-1.49192	-	-	-	T
ACADS	-0.720772	-1.07082	-	-	-0.616208	-	-	-	T
ACADSB	-	-1.2857	-	-	-	-	-	-	-
ACADVL	0.987135	-	-	-	-1.5312	-	-	-	T
ACAT1	0.932806	-	-	-	-0.628962	-	-	-	T
ACAT2	-1.05612	-1.73491	-	-	-	-	-	-	-
ACLY	-2.88908	-2.84343	-	-	0.813888	-	-	-	T
ACOX1	0.918882	-	0.630469	-	-1.0165	-	-	0.193601	T
ACOX2	-	-0.906676	0.839606	-	-	-	-	0.945051	-
ACSF2	-	-1.09106	-	-	-	-	-	-	-
ACSL5	-1.03867	-0.944396	-	-	-0.529437	-	-	-	T
ACSM1	-0.470516	-0.86136	0.390844	-	-	-	-	-	-
ACTA1	1.34834	1.1043	-	-	-	-	-	-	-
ACTR1A	-	-0.56087	-	-	-	-	-	-	-
ACTR6	-0.377221	-	-0.443158	-	-	-	-	16	-
ACVR2A	-	6.63009	-	-	-	-	-	-	-
ADAMTS3	-0.571838	-0.693335	-	-	-	-	-	-	-
ADH4	-	-0.61069	0.478151	-	-	-0.347976	-	2.76047	-
ADK	-0.889922	-1.13243	-	-	-	-	-	-	-
ADPRHL1	-0.679798	-0.674958	-	-	-	-	-	-	-
ADSL	0.688421	0.774182	-	-	-	-	-	-	-
ADSSL1	0.575795	0.619871	-	-	-	-	-	-	-
AFM	-	-1.22273	0.802731	-	-	-	-	-	-
AGPAT3	-0.641642	-0.815999	-	-	-0.572648	-	-	-	T
AGPAT6	1.10568	1.05307	-	-	-0.958604	-	-	-	T
AIFM3	-0.82085	-0.668684	-	-	-	-	-	-	-
AIG1	0.752941	-	0.722254	-	-	-	-0.714558	-	-
AIM2	-	-	-0.551151	-	-	-	-	-	-
AK3	-	-0.717006	-	-	-	-	-	-	-
AKAP9	0.60608	0.614036	-	-	-	-	-	-	-
AKR1B10	-0.5652	-0.567093	-	-	-	-	-	-	-
AKR1C1	-1.29831	-1.47696	-	-	-	-	-	-	-
AKR1C3	-1.41507	-1.55848	-	-	-	-	-	-	-
AKR7A3	-0.831819	-0.590706	-	-	-	-	-	-	-
AKT1	0.646979	-	0.654284	-	-	-	-	-	-
ALB	0.561111	-	-	-	-	-	-	-	-
ALDH2	-0.615643	-1.78865	1.17301	0.168929	-	-	-	-	-
ALDH7A1	-	-0.933846	0.690334	-	-	-	-	-	-
ALDH9A1	-	-	0.723799	-	-	-	-	-	-
ALDOA	-0.640993	-0.694268	-	-	-	-	-	-	-
ALS2	-	-	0.433663	-	-	-	-	-	-
ALX3	0.438532	0.523744	-	-	-	-	-	-	-
AMACR	-0.632971	-1.00119	-	-	-	-	-	-	-
AMBP	0.927513	-	-	-	-	-	-	-	-
AMPH	-	0.438201	-	-	-	-	-	-	-
AMZ2	-0.740508	-0.665865	-	-	-	-	-	-	-
ANAPC4	0.675754	-	-	-	-	-	-	-	-
ANGPTL3	-0.781394	-0.805558	-	-	-	-	-	-	-
ANK1	-0.541707	-0.354623	-	-	-	-	-	-	-
ANKRD40	-0.439814	-	-	-	-	-	-	-	-
ANTXR2	-0.540603	-0.52337	-	-0.430685	1.31522	-	-	-	-
ANXA5	1.31569	1.16207	-	-	-	-	-	-	-
ANXA7	-	-1.1369	-	-	-	-	-	-	-
AOX1	-1.57563	-1.99546	-	-	-	-	-	-	-
AP2S1	0.757727	-	-	-	-	-	-	-	-
AP3B2	-1.00625	-	-	-	-	-	-	-	-
AP3M2	-	-0.810585	0.827645	-	-	-	-	-	-
AP4B1	0.633982	0.753434	-	-	-	-	-	-	-
APBB3	-0.400043	-	-	-	-	-	-	-	-
APLP1	-0.56618	-1.02382	0.457639	-	-	-	-	-	-
APOA2	-0.569473	-1.10802	0.538551	-	-	-	-	-	-
APOB	0.709628	-	0.855598	-	-	-	-	-	-
APOBEC2	-0.896265	-	-	-	-	-	-	-	-
APOC2	-	-0.73461	-	-	-	-	-	-	-
APRT	0.871181	-	-	-	-	-	-	-	-
AQP9	-	-0.974654	-	-	-	-	-	-	-
ARAF	0.475449	-	-	-	-	-	-	-	-
ARF1	-	0.794385	-	-	-	-	-	-	-
ARG1	-0.773864	-0.806968	-	-	-	-	-	-	-
ARHGAP21	-	0.490662	-0.310274	-	-	-	-	-	-
ARHGDIB	0.416892	-	-	-	0.558372	-	-	-	-
ARID4A	-	0.750768	-	-	-	-	-	-	-
ARL3	0.667312	-	-	-	0.507466	-	-	-	T
ARL4A	-	-0.453396	-	-	-	-	-	-	-
ARL6IP4	4.56802	4.10217	-	-	-	-	-	-	-
ARL8B	0.562041	-	-	-	-0.941217	-	-	-	-
ARMC1	-0.439276	-0.664099	-	-	-	-	-	-	-
ARMC8	-	0.493954	-0.335048	-	-	-	-	-	-
ARPC4	1.14942	-	-	-	-	-	-	-	-
ARPP-19	-0.425851	-	-	-	-	-	-	-	-
ASB12	0.949885	0.784868	-	-	-	-	-	-	-
ASB15	0.945374	0.863772	-	-	-	-	-	-	-
ASCC1	0.554091	-	0.490191	-	-	-	-	-	-
ASGR2	0.637541	-	0.577304	-	-	-	-	-	-
ASPA	-	-	1.0367	-	-	-	-	-	-
ASS1	-1.74337	-1.86737	-	-	0.94471	-	-	-	T
ATAD1	0.860941	1.07352	-	-	-	-	-	-	-
ATG12	-	-	-0.673064	-	-	-	-	-	-
ATOX1	-	-0.752527	-	-	-	-	-	-	-
ATP1A1	-0.804862	-0.626714	-	-	-	-	-	-	-
ATP2A2	0.804193	0.486064	-	-	-	-	-	-	-
ATP5A1	0.416336	-	0.615459	-	-	-	-	-	-
ATP5D	-	-	0.424474	-	-	-	-	-	-
ATP5E	-	-	0.574335	-	-	-	-	-	-
ATP5G1	-	-0.626792	-	-	-	-	-	-	-
ATP5G2	-	-	0.642077	-	-	-	-	-	-
ATP6V0B	-0.637745	-0.708993	-	-	-	-	-	-	-
ATP6V1G1	-1.19639	-1.04781	-	-	-	-	-	-	-
ATP8A2	0.603931	-	-	-	-	-	-	-	-
ATXN10	-	-0.756974	-	-	-	-	-	-	-
AUP1	-	-	-0.452248	-	-	-	-	20	-
AZGP1	1.20295	-	-	-	-	-	-	-	-
B3GAT3	0.54429	0.664048	-	-	-0.60781	-	-	-	T
BAT1	-	0.823413	-	-	-	-	-	-	-
BAZ1B	-	-1.09711	-	-	-	-	-	-	-
BBOX1	1.08076	-	-	-	-	-	-	-	-
BECN1	0.712819	-	0.680723	-	-	-	-	-	-
BEX5	0.783636	0.973855	-	-	-	-	-	-	-
BHMT	-1.0382	-1.97938	-	-	-	-	-	-	-
BHMT2	-0.964814	-1.57163	0.606815	-	-	-	-	21.6422	-
BICD2	-	-0.517404	0.675872	-	-	0.563122	-	-	-
BLMH	-	-	-0.576199	-	-	-	-	-	-
BLOC1S1	0.326066	-0.332757	0.658823	-	-	-	-	-	-
BLZF1	-	0.628725	-	-	-	-	-	-	-
BPHL	-	-	0.696806	-	-	-	-	2.79843	-
BPTF	-0.426868	-	-	-	-	-	-	-	-
BRF1	-1.15761	-1.19274	-	-	-	-	-	-	-
BRMS1L	-	-	0.477602	-	-	-	-	-	-
BSCL2	-	-	0.711297	-	-	-	-	-	-
BTBD3	0.871724	0.788369	-	-	-	-	-	-	-
BTF3	-	-0.709627	0.682447	-	-	-	-	-	-
BTF3L4	1.26327	1.11977	-	-	-	-	-	-	-
C10orf10	1.13254	1.00987	-	-	-	-	-	-	-
C10orf104	-1.24113	-1.04551	-	-	-	-	-	-	-
C10orf18	-	-0.743624	-	-	-	-	-	-	-
C10orf2	-0.690312	-	-	-	-	-	-	-	-
C10orf32	-	-	0.493652	-	-	-	-	-	-
C10orf38	-1.3301	-1.07039	-	-	-	-	-	-	-
C10orf58	1.07736	0.637057	0.440307	-	-	-	-	-	-
C10orf59	0.613647	-	0.573328	-	-	-	-	-	-
C11orf1	-	-0.614416	-	-	-	-	-	-	-
C11orf60	-0.578033	-0.455141	-	-	-	-	-	-	-
C12orf10	-	-	0.656119	-	-	-	-	-	-
C12orf26	0.707801	-	-	-	-	-	-	-	-
C12orf41	-0.629074	-	-	-	-	-	-	-	-
C12orf44	-0.542348	-0.573664	-	-	-	-	-	-	-
C12orf48	-	-	1.07848	-	-	-	-	-	-
C12orf49	0.446979	-	-	-	-	-	-	-	-
C12orf51	-0.647152	-0.6051	-	-	-	-	-	-	-
C12orf57	-	-	0.627116	-	-	-	-	-	-
C13orf34	-	0.478723	-	-	-	-	-	-	-
C14orf1	-0.618899	-0.878709	-	-	-	-	-	-	-
C14orf122	1.15897	1.06024	-	-	-	-	-	-	-
C14orf166	-	-	0.446351	-	-	-	-	-	-
C15orf41	-0.71382	-0.785448	-	-	-	-	-	-	-
C16orf24	0.848615	0.680825	-	-	-	-	-	-	-
C16orf61	0.81934	0.549331	-	-	-	-	-	-	-
C17orf42	-	0.502696	-	-	-	-	-	-	-
C18orf21	0.864286	-	-	-	-	-	-	-	-
C18orf32	-0.428939	-	-0.647618	-	-	-	-	-	-
C1orf128	-0.916481	-0.678199	-	-	-	-	-	-	-
C1orf131	0.574364	-	0.410402	-	-	-	-	-	-
C1orf144	-0.933604	-0.981917	-	-	-	-	-	-	-
C1orf160	-	-0.745485	0.856233	-	-	-	-	-	-
C1orf85	-0.775002	-0.567239	-	-	-	-	-	-	-
C1orf93	1.09379	0.545319	0.54847	-	-	-	-	-	-
C20orf149	-	-0.58028	0.412945	-	-	-	-	-	-
C20orf52	-	-0.635414	0.662702	-	-	-	-	-	-
C22orf16	-	-	0.726308	-	-	-	-	-	-
C22orf28	0.572871	0.670779	-	-	-	-	-	-	-
C2orf33	-	-	0.581839	-	-	-	-	-	-
C2orf60	-0.923716	-0.970711	-	-	-	-	-	-	-
C2orf7	0.557958	0.557675	-	-	-	-	-	-	-
C3	-	-	0.973913	-	-	-	-	-	-
C3orf14	-1.05055	-0.85053	-	-	-	-	-	-	-
C3orf21	-0.960056	-0.705073	-	-	-	-	-	-	-
C4orf27	0.855892	0.706562	-	-	-	-	-	-	-
C4orf34	0.830043	-	-	-	-	-	-	-	-
C5orf3	0.869862	0.798711	-	-	-	-	-	-	-
C6orf105	-	-	0.750305	-	-	-	-	-	-
C6orf70	0.852231	-	-	-	-	-	-	-	-
C6orf72	1.17509	0.854957	-	-	-	-	-	-	-
C7orf28A	-0.280844	-0.350338	-	-	-	-	-	-	-
C8orf4	-0.758298	-	-0.970278	-	-	-	-	-	-
C8orf40	0.59098	-	0.372228	-	-	-	-	-	-
C8orf59	-0.614	-0.520322	-	-	-	-	-	-	-
C8orf80	0.630395	-	-	-	-	-	-	-	-
C9orf105	1.02295	0.731206	-	-	-	-	-	-	-
C9orf127	-0.396033	-0.403935	-	-	-	-	-	-	-
C9orf80	-0.624984	-0.686523	-	-	-	-	-	-	-
C9orf85	-	-	0.767688	-	-	-	-	-	-
C9orf96	-0.613081	-0.66602	-	-	-	-	-	-	-
CA2	-0.850316	-1.17636	-	-	-	-	-	-	-
CABC1	-	-0.536614	0.593114	-	-	-	-	23.125	-
CACYBP	-0.990109	-1.11691	-	-	-	-	-	-	-
CALD1	-	-0.965487	-	-	-	-	-	-	-
CALML4	0.692775	-	-	-	-	-	-	-	-
CALU	-0.827224	-	-	-	-	-	-	-	-
CAMK2D	-	-	-0.583114	-	-	-	-	-	-
CAMSAP1L1	-	-0.517942	-	-	-	-	-	-	-
CAMTA1	1.22879	-	-	-	-	-	-	-	-
CAPZA2	-0.554175	-0.530399	-	-	-	-	-	-	-
CARHSP1	0.486343	-	-	-	-	-	-	-	-
CAT	-1.19715	-1.96562	0.768474	-	-	-	-	-	-
CAV1	0.687037	0.863466	-	-	-	-	-	-	-
CBARA1	1.34464	-	-	-	-0.500205	-	-	-	-
CBR1	-0.772651	-1.11898	-	0.698996	-0.719001	-	-	-	T
CCDC107	-0.731761	-	-0.459293	-	-	-	-	-	-
CCDC115	0.688004	0.700763	-	-	-	-	-	-	-
CCDC117	-1.26262	-	-0.82692	-	-	-	-	14.375	-
CCDC124	0.790935	-	-	-	-	-	-	-	-
CCDC127	0.816195	0.69195	-	-	-	-	-	-	-
CCDC28A	-0.479508	-	-0.480928	-	-	-	0.387471	3.08333	-
CCDC5	0.425585	0.377261	-	-	-	-	-	-	-
CCDC55	-	-	-0.374397	-	-	-	-	-	-
CCDC59	0.829894	-	-	-	-	-	-	-	-
CCDC6	0.445248	-	-	-	-	-	-	-	-
CCDC92	-	0.344008	-	-	-	-	-	-	-
CCDC97	-1.07218	-0.685472	-	-	-	-	-	-	-
CCL16	-	-0.677776	-	-	-	-	-	-	-
CCNDBP1	-	-0.901589	0.554671	-	-	-	-	5.25	-
CCT3	-1.52256	-	-	-	-	-	-	-	-
CCT5	0.588576	0.583294	-	-	-	-	-	-	-
CD164	-0.579514	-0.602603	-	-	-	-	-	-	-
CD27	0.606614	-	-	-	-	-	-	-	-
CD302	-0.674999	-0.713907	-	-	-	-	-	-	-
CD93	-	-	0.428331	-	-	-	-	1.3067	-
CDC2L5	-	-	-0.407772	-	-	-	-	-	-
CDH8	-	0.792797	-	-	-	-	-	-	-
CELSR2	-0.453582	-0.686805	-	-	-	-	-	-	-
CES1	-0.931558	-1.56663	-	-	-	-	-	-	-
CES3	-	-0.711891	-	-	-	-	-	-	-
CFDP1	-	-0.937833	-	-	-	-	-	-	-
CFI	-	-0.633203	0.814651	-	-	-0.0798909	-	2.28673	-
CGRRF1	-	-	0.510011	-	-	-	-	-	-
CHCHD1	0.912556	0.61909	-	-	-	-	-	-	-
CHCHD7	1.09852	0.718852	-	0.351626	-	-	-	-	-
CHD2	0.877361	-	0.451576	-	-	-	-	-	-
CHD4	-0.388405	-0.484169	-	-	-	-	-	-	-
CHD7	-0.475681	-	-	-	-	-	-	-	-
CHD9	0.777728	0.662723	-	-	-	-	-	-	-
CHI3L1	-0.725285	-	-	-	-	-	-	-	-
CHIA	1.88779	1.91	-	-	-	-	-	-	-
CHKB	-0.730734	-	-	-	-1.25174	-	-	-	T
CHORDC1	-0.892387	-	-0.823504	-	-0.732396	0.985609	-0.688827	15.9973	T
CHP	0.424056	-	-	-	-	-	-	-	-
CHPF	0.711342	0.697518	-	-	-	-	-	-	-
CIDEB	-0.637602	-0.761309	-	-	-	-	-	-	-
CIR	0.621652	0.481144	-	-	-	-	-	-	-
CIRBP	2.40249	1.02027	1.38222	-	0.693144	-1.55681	2.03653	4.12551	T
CISD1	-0.984593	-1.01018	-	-	-	-	-	-	-
CKS1B	0.631273	-	0.582238	-	-	-	-	-	-
CLCN3	-0.513977	-	-	-	-	-	-	-	-
CLIC4	5.21002	4.78137	-	-	-	-	-	-	-
CLPB	0.781235	0.612413	-	-	-	-	-	-	-
CLTA	-1.03662	-0.915311	-	0.402658	2.61846	-	-	-	-
CLTB	0.789213	0.632934	-	-	-	-	-	-	-
CLTCL1	0.694453	-	0.475822	-	-	-	-	-	-
CLU	-	-0.837319	-	-	-	-	-	-	-
CLYBL	6.35871	5.61538	-	-	-	-	-	-	-
CNDP2	0.637935	-	-	-	-	-	-	-	-
CNIH3	-0.680063	-0.70852	-	-	-	-	-	-	-
CNPY3	-0.947273	-	-	-	-	-	-	-	-
COBL	-	-0.927718	0.648748	-	-	-0.422558	-	-	-
COBLL1	-	0.40655	-	-	-	-	-	-	-
COG6	-0.769076	-0.757697	-	-	-	-	-	-	-
COG8	-0.509992	-0.573456	-	-	-	-	-	-	-
COIL	0.6726	-	-	-	-	-	-	-	-
COL12A1	-1.03503	-0.727508	-	-	-	-	-	-	-
COMMD7	0.810926	0.519512	-	-	-	-	-	-	-
COMMD9	0.2161	0.289714	-	-0.37817	-	-	-	-	-
COPE	1.11012	-	-	-	-	-	-	-	-
COPG2	-	-	0.369868	-	-	-	-	-	-
COPS2	-0.608369	-	-	-	-	-	-	-	-
COPS5	1.01304	-	-	-	-	-	-	-	-
COPS7A	-	-0.748814	0.66205	-	-	-	-	13.5833	-
COQ10B	-1.13659	-	-1.17121	-	-	-	-	-	-
COQ3	-	-0.441706	-	-	-	-	-	-	-
COQ9	-0.609914	-0.626414	-	-	-	-	-	-	-
COX11	-	-0.329975	0.383974	-	-	-	-	-	-
COX4NB	-0.743818	-	-	-	-	-	-	-	-
COX8A	-	-0.789202	-	-	-	-	-	-	-
CPB2	-	-1.09041	0.717653	-	-	-	-	-	-
CPSF3L	0.651965	0.765249	-	-	-	-	-	-	-
CRK	-0.480824	-	-	-	-	-	-	-	-
CRLS1	1.32014	-	0.829474	-	-0.557254	-	-	-	T
CROP	0.500662	0.60313	-	-	-	-	-	-	-
CROT	1.97407	1.50097	-	-	-1.32773	-	-	-	-
CRYL1	-1.50732	-1.40969	-	-	-	-	-	-	-
CRYM	1.07069	0.636713	-	-	-	-	-	-	-
CSDA	-0.861044	-0.714474	-	-	-0.534764	-	-	-	-
CSE1L	0.548482	-	0.455852	-	-	-	-	-	-
CSGlcA-T	-0.661178	-0.603111	-	-	-	-	-	-	-
CSNK1A1	0.84214	0.963869	-	-	-	-	-	-	-
CSNK1D	-0.343952	-0.271675	-	-	-	-	-	-	-
CSNK2B	-	-0.719934	-	-	-	-	-	-	-
CST3	-	-0.694639	0.556753	-	-	-	-	-	-
CTAGE5	-0.655975	-0.581786	-	-	-	-	-	-	-
CTBP1	-0.517972	-0.3697	-	-	-	-	-	-	-
CTDSP1	0.47516	0.619566	-	-	-	-	-	-	-
CTNNA1	0.517032	-	-	-	-	-	-	-	-
CTR9	-0.822808	-	-	-	-	-	-	-	-
CTSC	-	-0.630797	-	-	-	-	-	-	-
CTSZ	0.656751	-	0.661019	-	-	-	-	-	-
CTTNBP2	0.692082	-	-	-	-	-	-	-	-
CUX1	-0.729984	-0.662696	-	-	-	-	-	-	-
CXCL12	-	-0.693049	0.975348	-	-	-0.274891	-	-	-
CYB5A	-	-0.988969	0.633129	-	-	-	-	-	-
CYP1A2	-1.95224	-2.56945	-	-	0.773398	-	-	-	T
CYP2A13	-	-0.953435	0.913168	-	-	-	-	-	-
CYP2B6	-	-1.12729	-	-	-	-	-	-	-
CYP2C19	-	-1.17316	-	-	-	-	-	-	-
CYP2C9	-	-1.06608	-	-	-	-	-	-	-
CYP2D6	-0.804796	-1.60189	0.797092	-	-	-	-	-	-
CYP2E1	0.904768	0.671719	-	-	-	-	-	-	-
CYP3A4	-1.31908	-1.87665	-	-	-	-	-	-	-
CYP3A5	-	-1.58093	-	-	-	-	-	-	-
CYP4A11	3.43939	1.82942	1.60997	-	-	-	-	-	-
DAD1	-	-0.881997	0.70086	-	-	-	-	22.125	-
DBI	-	-1.80085	-	-	-	-	-	-	-
DCI	-0.856996	-1.20117	-	-	-2.25988	-	-	-	-
DCLK1	-	0.837515	-	-	-	-	-	-	-
DCN	0.704137	0.687443	-	-	0.562684	-	-	-	-
DCTN1	0.450063	-	-	-	-	-	-	-	-
DCTN5	0.612327	0.663932	-	-	-	-	-	-	-
DCUN1D1	-	-0.420752	0.535106	-	-	-	-	-	-
DCXR	-	-0.713757	-	-	-	-	-	-	-
DDHD1	-0.956868	-0.969624	-	-	-	-	-	-	-
DDIT3	0.669279	0.696371	-	-	-	-	-	-	-
DDN	-0.874617	-	-	-	-	-	-	-	-
DDX3X	0.950181	-	-	-	-	-	-	-	-
DDX46	0.751196	-	-	-	-	-	-	-	-
DDX47	-	-0.715989	0.610617	-	-	-	-	-	-
DDX5	0.938594	-	-	-	-	-	-	-	-
DENR	1.05588	0.845091	-	-	-	-	-	-	-
DEPDC5	-	3.01675	-	-	-	-	-	-	-
DERL2	-1.20758	-	-0.745743	-	-	-	-	5.08333	-
DES	-1.19101	-	-	-	-	-	-	-	-
DGCR14	0.936784	-	-	-	-	-	-	-	-
DHDH	-0.717443	-0.790034	-	-	-	-	-	-	-
DHFR	-0.622552	-0.963854	-	-	0.626142	-	-	-	-
DHRS7	-0.678237	-1.0783	-	-	-	-	-	-	-
DIAPH3	-	-	-0.840466	-	-	-	-	-	-
DKFZP686E2158	0.576381	0.834701	-	-	-	-	-	-	-
DNAJA3	-0.431631	-	-	-	-	-	-	-	-
DNAJA4	1.02915	-	-	-	-	-	-	-	-
DNAJB4	-0.975282	-	-1.06894	-	-	-	0.934744	14.4579	-
DNAJB6	0.762184	-	-	-	-	-	-	-	-
DNAJB9	-1.33027	-	-1.21483	-	-	-	-	-	-
DNAJC18	-0.509288	-0.824777	-	-	-	-	-	-	-
DNAJC9	4.48175	4.01282	-	-	-	-	-	-	-
DPH4	-0.561575	-0.723985	-	-	-	-	-	-	-
DPY30	-	-1.155	-	-	-	-	-	-	-
DPYS	-	-	0.636868	-	-	-	-	-	-
DPYSL2	-	-0.818883	-	-	-	-	-	-	-
DRG1	0.749346	-	-	-	-	-	-	-	-
DTD1	-1.47213	-1.71484	-	-	-	-	-	-	-
DULLARD	-	-	-0.535272	-	-	-	-	-	-
DYM	-	-0.505269	-	-	-	-	-	-	-
DYNC1I1	-0.51788	-	-0.609256	-	-	-	-	-	-
DYNC1LI2	-1.00121	-0.807378	-	-	-	-	-	-	-
DYNLL1	-0.71489	-	-	-	-	-	-	-	-
DYRK2	0.540552	0.515945	-	-	-	-	-	-	-
EAF2	-	1.08137	-	-	-	-	-	-	-
EAPP	0.434077	-	0.39825	-	-	-	-	-	-
EBP	-0.783163	-1.19453	-	-	-	-	-	-	-
ECHDC1	-2.8153	-2.45348	-	-	-	-	-	-	-
ECHDC2	-	-	0.54716	-	-	-	-	6.58333	-
EEF1B2	0.847166	-	-	-	-	-	-	-	-
EEF1E1	-0.506383	-0.498911	-	-	-	-	-	-	-
EFCAB7	-0.777366	-0.927074	-	-	-	-	-	-	-
EFHA2	-0.627914	-0.481908	-	-	-	-	-	-	-
EGR1	-	1.67909	-	-	-	-	-	-	-
EHHADH	0.973564	-	1.1557	-	-2.20223	-	-	0.0833333	T
EI24	-0.940717	-	-	-	-0.693004	-	-	-	T
EIF1AX	0.849153	0.622879	-	-	-	-	-	-	-
EIF2AK1	-	-0.681511	-	-	-	-	-	-	-
EIF2C1	-	-0.344466	-	-	-	-	-	-	-
EIF3E	1.11971	-	-	-	-	-	-	-	-
EIF3G	-	-0.789068	0.566461	-	-	-	-	-	-
EIF4A1	-0.727448	-0.638142	-	-	-	-	-	-	-
EIF4A2	-1.00827	-0.657079	-	-	-	-	-	-	-
EIF4B	-	-	0.556826	-	-	-	-	5.24984	-
EIF4E2	0.355355	0.384859	-	-	-	-	-	-	-
EIF4G2	-0.550645	-0.480704	-	-	-	-	-	-	-
ELMO1	0.673491	0.796293	-	-	-	-	-	-	-
ELOVL5	-1.31619	-1.73882	-	-	-	-	-	-	-
ELOVL6	-4.1833	-4.17934	-	-1.14962	-	-	-	-	-
EMG1	-0.87615	-	-	-	-	-	-	-	-
ENC1	-	0.737754	-0.838772	-	-	0.349397	-	-	-
ENO1	-	-0.627195	-	-	-	-	-	-	-
ENOX1	-	0.711423	-	-	-	-	-	-	-
ENPP2	-0.610036	-	-	-	0.764689	-	-	-	-
EPC2	-	-0.957226	0.740742	-	-	-	-	-	-
EPHX1	-	-0.77929	0.608838	-	-	-	-	-	-
EPHX2	-	-0.832175	0.611407	-	-	-	-	-	-
EPS15L1	0.389704	0.752695	-0.362991	-	-	-	-	-	-
ERBB2	0.959344	0.947692	-	-	-	-	-	-	-
ERCC8	0.779722	-	0.484871	-	-	-	-	-	-
ETFDH	0.95821	-	0.596472	-	-1.97122	-	-	4.28007	T
EXOSC1	-	-0.490833	0.445362	-	-	-	-	-	-
EXOSC2	-	-	0.541491	-	-	-	-	-	-
EXTL2	-	0.730153	-	-	-	-	-	-	-
F5	-0.612358	-0.7684	-	-	0.547874	-	-	-	-
FABP1	1.47513	1.10235	-	-	-	-	-	-	-
FABP4	0.401236	0.422912	-	-	-	-	-	-	-
FAH	-	-0.599541	0.704658	-	-	-	-	-	-
FAHD1	1.19692	0.870872	-	-	-	-	-	-	-
FAIM2	0.511607	0.584115	-	-	-	-	-	-	-
FAM104A	0.57788	-	-	-	-	-	-	-	-
FAM114A1	0.558555	-	-	-	-	-	-	-	-
FAM120A	0.852261	-	0.652222	-	-	-	-	-	-
FAM127A	1.10123	-	-	-	-	-	-	-	-
FAM151B	-	-0.486521	0.443058	-	-	-	-	-	-
FAM20B	0.595108	0.622489	-	-	-	-	-	-	-
FAM21A	-	-0.592401	-	-	-	-	-	-	-
FAM3A	0.619315	0.674808	-	-	-	-	-	-	-
FAM63B	-0.438623	-	-	-	-	-	-	-	-
FAM65A	-	-	0.485264	-	-	-	-	-	-
FAM70B	-	0.681225	-	-	-	-	-	-	-
FAM82C	-0.86296	-1.06264	-	-	-	-	-	-	-
FAM8A1	-0.965641	-	-0.771831	-	-	-	-	-	-
FARS2	0.578895	0.638608	-	0.368119	-	-	-	-	-
FARSA	0.371499	0.557936	-	-	-	-	-	-	-
FARSB	-	-0.418058	-	-	-	-	-	-	-
FASN	-2.09031	-2.42485	-	-	-	-	-	-	-
FASTKD2	-	-0.899825	-	-	-	-	-	-	-
FBL	0.324348	0.476453	-	-	-	-	-	-	-
FBXL10	-0.524644	-	-	-	-0.669086	-	-	-	-
FBXO18	-0.512707	-	-0.461408	-	-	-	-	-	-
FBXW7	-0.925238	-	-	-	-	-	-	-	-
FCGR3A	1.35749	-	0.974584	-	-	-	-	-	-
FCGRT	0.920455	0.618236	-	-	-0.523796	-	-	-	T
FDFT1	-0.524155	-0.672782	-	-	0.527573	-	-	-	T
FDPS	-0.947575	-0.991656	-	-	1.2088	-	-	-	-
FECH	-1.00781	-0.859622	-	-	-	-	-	-	-
FEM1B	0.508243	-	0.739876	-	-	0.227131	-0.354539	-	-
FETUB	1.15046	-	0.810898	-	-	-	-	-	-
FGB	-1.28216	-	-	-	-	-	-	-	-
FGF12	-0.828859	-	-	-	-	-	-	-	-
FGFR1OP2	-0.775122	-0.545148	-	-	-	-	-	-	-
FHL1	1.07645	0.787613	-	-	-	-	-	-	-
FHL2	-	-	0.628208	-	-	-	-	-	-
FIBP	-0.425309	-0.43746	-	-	-	-	-	-	-
FIS1	0.582981	-	-	-	-	-	-	-	-
FIT1	0.58685	-	-	-	-	-	-	-	-
FKBP8	0.529083	-	0.622128	-	-	-	-	-	-
FLAD1	1.54832	0.954835	-	-	-	-	-	-	-
FLII	1.25324	0.926992	-	-	-	-	-	-	-
FLJ10404	0.79992	-	-	-	-	-	-	-	-
FLJ10769	0.850738	-	-	-	-	-	-	-	-
FLJ11506	4.94728	-	-	-	-	-	-	-	-
FLJ13236	0.660214	-	0.751088	-	-	-	-	-	-
FLJ13611	-0.489287	-0.338837	-	-	-	-	-	-	-
FLJ33590	-	-0.605213	-	-	-	-	-	-	-
FLT1	-	0.343998	-	-	-	-	-	-	-
FMO4	-	-1.20186	0.752889	-	-	-	-	-	-
FMO5	-1.06468	-1.65536	-	-	-	-	-	-	-
FN1	-	-1.2428	1.20728	-	-	-	-	-	-
FOXO3	-1.35391	-1.25641	-	-	-	-	-	-	-
FRAP1	-	-0.507957	-	-	-	-	-	-	-
FSD2	-0.823559	-	-	-	-	-	-	-	-
FTH1	1.22184	-	-	-	-	-	-	-	-
FUBP1	-0.405099	-	-0.339514	-	-	-	-	-	-
FUCA2	-	-	0.417548	-	-	-	-	-	-
FXYD3	3.11237	3.15039	-	-	-	-	-	-	-
G3BP1	-	-	-0.834446	-	-	-	-	-	-
G6PC	1.12531	0.995238	-	-	-	-	-	-	-
G6PD	-0.583983	-0.547809	-	-	-	-	-	-	-
GADD45GIP1	-	0.502392	-	-	-	-	-	-	-
GAL3ST3	-0.469519	-	-0.422478	-	-	-	-	-	-
GALK2	0.752617	-	-	-	-	-	-	-	-
GALM	-	-0.783906	0.688537	-	-	-	-	-	-
GAP43	-	-0.905744	0.678697	-	-	-	-	-	-
GAPDH	-	-	0.589649	-	-	-	-	-	-
GARNL3	0.96928	0.953695	-	-	-	-	-	-	-
GAS1	0.793604	-	-	-	-	-	-	-	-
GATA4	-0.699722	-	-	-	-	-	-	-	-
GATC	0.645854	0.791035	-	-	-	-	-	-	-
GBA3	-	-0.87344	0.51143	-	-	-	-	-	-
GBAS	5.5625	4.88334	-	-	-	-	-	-	-
GCNT2	-1.20429	-	-0.857498	-	0.629081	-	-	9.13159	T
GFOD2	0.463017	0.508062	-	-	-0.838115	-	-	-	-
GGPS1	1.1498	0.64279	-	-	-	-	-	-	-
GHR	-0.94117	-1.33871	-	-0.473107	0.511368	-	-	-	-
GLCCI1	-	0.567443	-	-	-	-	-	-	-
GLI3	-0.437391	-	-	-	-	-	-	-	-
GLOD4	-	-0.434385	-	-	-	-	-	-	-
GLS2	-	-0.966137	-	-	-	-	-	-	-
GLTSCR2	0.950805	-	0.575461	-	-	-	0.280214	7.02096	-
GLUL	0.995777	-	1.08549	-	-	-	-	-	-
GLYAT	-1.46149	-2.06783	-	-	-0.592429	-	-	-	-
GNAI2	0.900898	0.620914	-	-	-	-	-	-	-
GNAS	-	-	0.740397	-	-	-	-	-	-
GNAT1	0.80972	-	-	-	-	-	-	-	-
GNB2L1	-	-0.553725	-	-	-	-	-	-	-
GNG5	0.916672	-	0.6188	-	-	-	-	-	-
GNPAT	-0.768895	-0.844715	-	-	-	-	-	-	-
GOLGA5	0.538434	0.558478	-	-	-	-	-	-	-
GOLGB1	-0.776177	-0.984046	-	-	0.524723	-	-	-	-
GOLT1A	1.1811	1.01178	-	-	-	-	-	-	-
GOT2	0.691709	-	-	-	-	-	-	-	-
GPAM	-1.94612	-2.26689	-	-	-0.784923	-	-	-	T
GPATCH1	-	-0.666795	0.588461	-	-	-	-	-	-
GPATCH8	-0.492207	-	-	-	-	-	-	-	-
GPD1	-	-	0.665768	-	-	-	-	1.70524	-
GPI	-	-0.694827	0.355438	-	-	-	-	-	-
GPKOW	-	-	-0.490163	-	-	-	-	-	-
GPR151	0.481615	0.788201	-	-	-	-	-	-	-
GPR89B	-0.455549	-0.398248	-	-	-	-	-	-	-
GPRC5B	0.328911	-	-	-	-	-	-	-	-
GPS2	4.96033	3.9696	-	-	-	-	-	-	-
GPT	-1.16541	-1.07457	-	-	-	-	-	-	-
GRN	0.723422	-	-	-	-	-	-	-	-
GSK3A	-0.829882	-0.764744	-	-	-	-	-	-	-
GSTA3	-0.551913	-1.59641	1.04449	-	0.781562	-	-	19.1111	T
GSTA5	-	-1.1597	0.726755	-	-	-	-	-	-
GSTK1	-	-1.01827	0.602334	-	-	-	-	-	-
GSTM1	-1.72952	-2.44559	-	-	-	-	-	-	-
GSTM4	-1.05032	-1.924	-	-	-0.900207	-	-	-	T
GSTT1	-	-0.837044	-	-	-	-	-	-	-
GSTT2	-1.33349	-1.71864	-	-	-1.00209	-	-	-	T
GTF2E2	-	-	0.619116	-	-	-	-	-	-
GTF3C6	-	-0.386706	0.435689	-	-	-	-	-	-
GUCY2D	-	-0.741937	-	-	-	-	-	-	-
GYG1	0.969967	-	-	-	-	-	-	-	-
H3F3B	-	-	0.746055	-	-	-	-	2.91611	-
HADH	0.841379	-	0.49345	-	-	-	-	-	-
HADHB	0.82241	0.795809	-	-	-1.12864	-	-	-	T
HAO1	-	-0.707265	0.469527	-	-	-	-	-	-
HBA2	-	-1.07856	1.2556	-	-	-	-	-	-
HBXIP	-0.81561	-0.763182	-	-	-	-	-	-	-
HDAC6	-	-1.16803	0.806166	-	-	-	-	4.66667	-
HDHD2	-	-0.67448	-	-	-	-	-	-	-
HDHD3	0.703973	-	0.509875	-	-	-0.504425	-0.357156	21	-
HEATR3	-1.04893	-0.605083	-	-	-	-	-	-	-
HEBP2	0.666895	-	-	-	-	-	-	-	-
HECTD1	0.613035	0.807201	-	-	-0.593027	-	-	-	T
HERPUD1	0.807904	-	-	-	-	-	-	-	-
HERPUD2	-	-0.381607	-	-	-	-	-	-	-
HEXB	-0.779535	-1.02541	-	-	1.50287	-	-	-	T
HEXIM1	-0.460451	-	-	-	-	-	-	-	-
HIBCH	-	-0.651696	-	-	-	-	-	-	-
HIGD2A	-	-0.809085	-	-	-	-	-	-	-
HINT1	-	-	0.437405	-	-	-	-	-	-
HIPK2	-0.60808	-0.602548	-	-	-	-	-	-	-
HIST1H4I	0.565163	0.522658	-	-	0.953119	-	-	-	-
HM13	0.848273	0.651553	-	-	-	-	-	-	-
HMGCL	-0.938368	-0.903318	-	-	-	-	-	-	-
HMGCR	-1.50156	-1.34761	-	-	1.28035	-	-	-	T
HMGCS1	-1.43908	-	-	-	-	-	-	-	-
HMGCS2	0.78675	-	0.81133	-	-1.25002	0.556664	-	2.24796	T
HMGN2	0.503314	-	-	-	-	-	-	-	-
HMOX1	-0.826461	-0.820999	-	-	-	-	-	-	-
HN1	0.922619	-	-	-	-	-	-	-	-
HNRNPA1	0.877049	-	0.7353	-	0.75994	-	-	-	-
HNRNPL	-	-	0.638602	-	-	-0.17025	-	-	-
HNRPDL	1.36607	0.902236	-	-	-	-	-	-	-
HNRPH2	0.934217	0.908561	-	-	-	-	-	-	-
HNRPLL	-0.517874	-	-0.497481	-	-	-	0.183142	-	-
HOOK1	0.556695	0.557944	-	-	-	-	-	-	-
HRASLS2	-0.37549	-	-	-	-	-	-	-	-
HRASLS3	-0.632516	-0.730312	-	-	-0.670568	-	-	-	-
HRB	-	-0.690357	0.792834	-	-	-	-	-	-
HRC	-0.776809	-0.800191	-	-	-	-	-	-	-
HRNBP3	-0.364691	-	-	-	-	-	-	-	-
HRSP12	-1.06671	-1.80651	0.739802	-	-	-	-	-	-
HSBP1	-	-0.472519	-	-	-	-	-	-	-
HSD11B1	-	-	0.550598	-	-	-	-	-	-
HSD17B11	-	-0.779031	-	-	-	-	-	-	-
HSD17B12	-	-0.70053	0.506911	-	-	-	-	23.4961	-
HSD3B1	-1.21166	-1.5733	-	-	-	-	-	-	-
HSD3B2	-1.50504	-1.69973	-	-	1.61775	-	-	-	-
HSD3B7	-0.609735	-1.16377	0.554036	-	-	-0.23728	-	2.05552	-
HSP90AA1	-1.35209	-	-0.693636	-	-1.11069	1.01525	-	18.1066	-
HSP90AB1	-0.809685	-	-0.732336	-	-	0.641737	-	19.9328	-
HSPA12A	-	-	-0.357151	-	-	-	-	-	-
HSPA8	-1.19746	-	-1.01677	-	-	1.00837	-	14.8472	-
HSPE1	-	-0.811998	-	-	-	-	-	-	-
HSPH1	-1.35541	-	-0.794901	-	-1.33945	2.14193	-1.14919	-	T
HTATIP2	-0.280864	-0.278338	-	-	-	-	-	-	-
IARS2	0.51321	-	-	-	-	-	-	-	-
IBTK	-0.556589	-	-0.291367	-	-0.586078	-	-	-	-
ID2	1.6801	-	1.14992	-	-	-	-	1.90203	-
IDH2	0.686908	-	-	-	-	-	-	-	-
IFI30	0.599962	-	-	-	0.679856	-	-	-	-
IFRD1	-	1.0278	-1.03103	-	-	-	-	-	-
IFRD2	0.654237	0.610906	-	-	-	-	-	-	-
IGBP1	0.755428	-	-	-	-	-	-	-	-
IGFBP6	0.70962	0.542761	-	-	-	-	-	-	-
IGJ	-1.77612	-1.70551	-	-	1.02215	-	-	-	-
IGLL3	-1.93269	-1.81656	-	-	-	-	-	-	-
IL1RN	0.434427	0.372107	-	-	-0.688439	-	-	-	T
IL6ST	-	-	0.527078	-	-	-	-	19.9922	-
ILF3	-	-0.634909	0.369235	-	-	-	-	-	-
ILVBL	0.542198	0.267523	0.274674	-	-0.917374	-	-	-	T
IMMT	0.949224	-	-	-	-	-	-	-	-
IMP4	-	-0.556737	-	-	-	-	-	-	-
INADL	-0.734343	-0.985233	-	-	-	-	-	-	-
INDOL1	-0.560979	-0.712498	-	-	-	-	-	-	-
INSIG1	-2.07746	-1.50569	-0.571771	-	0.941581	-	-	-	-
INSIG2	1.84568	1.13141	-	-	-	-	-	-	-
IPO13	0.686961	0.737979	-	-	-	-	-	-	-
IPO9	0.580499	-	-	-	-	-	-	-	-
IRF6	-0.368154	-	-	-	-	-	-	-	-
ISCA2	-0.456369	-	-	-	-	-	-	-	-
ITCH	-0.566064	-	-	-	-	-	-	-	-
ITIH1	-	-	0.502031	-	-	-	-	1.86523	-
ITIH3	2.01645	1.11917	0.89728	-	-	-	-	-	-
ITM2B	-0.759733	-1.27136	-	-	-	-	-	-	-
ITPA	-	-0.739278	0.596002	-	-	-	-	-	-
ITSN2	0.550129	-	0.629172	-	-	-	-	-	-
JAGN1	0.677762	-	-	-	-	-	-	-	-
JHDM1D	0.681825	0.586316	-	-	-	-	-	-	-
JMJD1A	0.90493	-	-	-	-	-	-	-	-
JUP	0.778117	-	-	-	-	-	-	-	-
KBTBD10	0.795577	0.941361	-	-	-	-	-	-	-
KBTBD2	-0.35455	-	-0.404078	-	-	-	-	-	-
KCMF1	0.50962	-	0.497815	-	-	0.257712	0.356224	-	-
KCNA4	0.595717	-	-	-	-	-	-	-	-
KCNC1	0.551952	0.6587	-	-	-	-	-	-	-
KCTD8	0.751439	0.613809	-	-	-	-	-	-	-
KIAA0152	-0.596216	-	-	-	-	-	-	-	-
KIAA0174	5.84896	5.35171	-	-	-	-	-	-	-
KIAA0232	-0.870343	-	-	-	-	-	-	-	-
KIAA0467	-	0.727621	-	-	-	-	-	-	-
KIAA0776	-1.29248	-2.0106	0.718119	-	-	-	-	-	-
KIAA1012	-	-0.338567	0.362393	-	-	-	-	-	-
KIAA1128	-0.637953	-	-	-	-	-	-	-	-
KIAA1549	-	0.40139	-	-	-	-	-	-	-
KIAA1826	-0.846399	-0.444401	-0.401998	-	-	-	-	-	-
KIF22	-0.752638	-	-	-	-	-	-	-	-
KLF10	0.895944	-	-	-	-1.98041	-	-	-	-
KLF13	-	0.671586	-	-	-	-	-	-	-
KLF9	0.627968	-	0.757988	-	-	-	-	5.98384	-
KLHDC3	0.632259	-	-	-	-	-	-	-	-
KLHL7	1.97361	2.03386	-	-	-0.81524	-	-	-	-
KMO	-	-0.886225	-	-	-	-	-	-	-
KNG1	-	-0.872721	-	-	-	-	-	-	-
KYNU	-	-0.788558	-	-	-	-	-	-	-
LACTB2	-0.435455	-0.593816	-	-	-	-	-	-	-
LAMP2	-0.567158	-0.803398	-	-	-	-	-	-	-
LAPTM5	0.921374	-	-	-	0.945464	-	-	-	-
LASS2	-0.852028	-0.693584	-	-	-	-	-	-	-
LDHA	1.85564	1.70198	-	-	-	-	-	-	-
LECT2	-	-0.963993	-	-	-	-	-	-	-
LETMD1	-	-0.477394	0.459969	-	-	-	-	-	-
LIPA	-	-0.710053	-	-	-	-	-	-	-
LNPEP	0.63147	0.5222	-	-	-	-	-	-	-
LNX1	0.418512	0.286799	-	-	0.578444	-	-	-	-
LOC100008588	-	-1.14687	0.821873	-	-	-	-	-	-
LOC100008589	-	-0.670384	0.642757	-	-	-	-	-	-
LOC100128337	-0.708923	-	-	-	-	-	-	-	-
LOC100128489	-	0.263769	-0.221187	-	-	-	-	-	-
LOC100128731	-0.517436	-0.734688	-	-	-	-	-	-	-
LOC100129118	-0.916224	-0.747204	-	-	-	-	-	-	-
LOC100129387	1.02653	-	-	-	-	-	-	-	-
LOC100130123	-0.498082	-0.629381	-	-	-	-	-	-	-
LOC100130553	-	-1.13589	-	-	-	-	-	-	-
LOC100131294	-	-0.848809	0.628919	-	-	-	-	-	-
LOC100132532	-	-	0.671312	-	-	-	-	-	-
LOC100132552	-0.856027	-1.47179	-	-	-	-	-	-	-
LOC100133931	-0.834983	-1.24955	-	-	-	-	-	-	-
LOC100134331	-1.6251	-1.4895	-	-	-	-	-	-	-
LOC100134369	0.995206	-	-	-	-	-	-	-	-
LOC100137047	-0.544682	-1.01281	0.468128	-	-	-	-	-	-
LOC121952	-	-	0.403294	-	-	-	-	-	-
LOC130074	0.520639	-	-	-	-	-	-	-	-
LOC145853	0.611793	-	-	-	-	-	-	-	-
LOC283755	-	-0.601373	0.787701	-	-	-	-	-	-
LOC283951	0.428484	-	-	-	-	-	-	-	-
LOC284393	-	-	0.737092	-	-	-	-	-	-
LOC387885	-0.762749	-	-	-	-	-	-	-	-
LOC389203	0.385108	-	-	-	-	-	-	-	-
LOC391356	-0.942376	-	-	-	-	-	-	-	-
LOC401393	1.12819	0.737478	-	-	-	-	-	-	-
LOC440926	-	-0.609613	0.68882	-	-	-	-	-	-
LOC51057	0.76872	0.520978	-	-	-	-	-	-	-
LOC642160	-1.09834	-1.83502	-	-	-	-	-	-	-
LOC645381	1.0279	0.692559	-	-	-	-	-	-	-
LOC645691	-	-	0.804496	-	-	-	-	-	-
LOC646282	0.940941	-	-	-	-	-	-	-	-
LOC649828	-	-0.69376	-	-	-	-	-	-	-
LOC651536	-1.28851	-1.14712	-	-	-	-	-	-	-
LOC652494	-0.966465	-1.06177	-	-	-	-	-	-	-
LOC727877	0.343294	0.313525	-	-	-	-	-	-	-
LOC728160	-0.933921	-1.45785	-	-	-	-	-	-	-
LOC728198	0.673042	0.73596	-	-	-	-	-	-	-
LOC728392	-	-0.903157	-	-	-	-	-	-	-
LOC728807	-	-1.08798	-	-	-	-	-	-	-
LOC728849	1.02727	1.0963	-	-	-	-	-	-	-
LOC728919	0.643769	-	-	-	-	-	-	-	-
LOC731062	-1.44327	-1.5789	-	-	-	-	-	-	-
LONP2	0.676497	-	0.788047	-	-1.34274	-0.266271	-	4.19263	T
LPIN2	1.22054	1.76333	-	0.816394	-	-	-	-	-
LRAT	-0.39751	-	-0.366682	-	-	-	-	-	-
LRRC29	-	-0.607871	-	-	-	-	-	-	-
LRRC45	-0.339226	-0.568453	-	-	-	-	-	-	-
LRRFIP2	-0.841174	-0.620396	-	-	-	-	-	-	-
LSM14B	1.08996	0.949501	-	-	-	-	-	-	-
LTB4DH	0.911925	0.989012	-	-	-	-	-	-	-
LUM	-	-0.77324	-	-	-	-	-	-	-
LY6E	3.70974	3.87316	-	-	0.818998	-	-	-	T
LYNX1	-0.248663	-	-0.231039	-	-	-	-	-	-
LYRM2	1.2696	1.0756	-	-	0.567316	-	-	-	-
LYZ	-	-1.13586	-	-	-	-	-	-	-
MAEA	3.46875	3.39006	-	-	-	-	-	-	-
MAGED1	1.17961	0.990993	-	-	-	-	-	-	-
MAGEE2	-	-0.908509	0.777455	-	-	-	-	-	-
MAGOHB	0.968217	-	-	-	-	-	-	-	-
MAK10	0.690808	-	-	-	-	-	-	-	-
MANBAL	-0.874902	-1.06085	-	-	-	-	-	-	-
MAOB	-0.797969	-1.24785	-	-	-	-	-	-	-
MAP1A	-	0.312001	-	-	-	-	-	-	-
MAPK8IP2	-0.771713	-0.720922	-	-	-	-	-	-	-
MARCH5	-1.11525	-	-	-	-	-	-	-	-
MARK2	0.855282	0.756579	-	-	-	-	-	-	-
MAT2A	-0.525654	-	-	-	-0.699693	-	-	-	T
MBD1	-	0.930032	-	-	-	-	-	-	-
MBD2	0.750743	-	0.513734	-	-	-	-	-	-
MBL2	-0.972128	-0.878183	-	-	0.661294	-	-	-	T
MCCC1	0.41024	-	-	-	-	-	-	-	-
MCEE	-0.594987	-0.772342	-	-	-	-	-	-	-
MDH1	-0.551963	-0.92015	-	-	-	-	-	-	-
MDH2	0.535062	-	-	-	-	-	-	-	-
MEA1	-0.496253	-	-	-	-	-	-	-	-
MECR	-0.645795	-0.674338	-	-	-	-	-	-	-
MED29	0.494989	0.588915	-	-	-	-	-	-	-
MED6	0.54071	0.567421	-	-	-	-	-	-	-
MEGF9	-0.667655	-	-	-	0.670038	-	-	-	-
MEMO1	-	-0.458118	-	-	-	-	-	-	-
MESDC2	-	-0.590047	-	-	-	-	-	-	-
METAP2	-	-0.47794	-	-	-	-	-	-	-
MFSD1	0.794553	0.525177	-	-	0.578891	-	-	-	-
MFSD3	0.681335	0.600696	-	-	-	-	-	-	-
MGAT2	-	0.709508	-0.428874	-	-	-	-	-	-
MGST1	-0.523537	-1.07094	0.547403	-	-	-	-	-	-
MIA3	0.771048	-	0.595642	-	-	-	-	-	-
MIER1	-0.619933	-0.724553	-	-	-	-	-	-	-
MKLN1	0.978265	0.762337	-	-	-	-	-	-	-
MLF2	-	-0.796223	-	-	-	-	-	-	-
MLLT6	-0.516261	-	-0.439735	-	-	-	-	-	-
MLSTD1	0.626463	-	-	-	-	-	-	-	-
MLYCD	-0.910039	-0.839216	-	-	-0.786931	-	-	-	T
MOG	0.903137	-	-	-	-	-	-	-	-
MORF4L2	0.739819	0.714249	-	-	-	-	-	-	-
MOV10	-0.868406	-	-	-	-	-	-	-	-
MPDZ	0.796585	-	0.706069	-	-	-	-	6.85422	-
MRPL23	-0.611763	-0.731197	-	-	-	-	-	-	-
MRPL47	-	-0.632107	-	-	-	-	-	-	-
MRPL48	0.3847	-	0.478225	-	-	-	-	12.5417	-
MRPL51	0.819633	-	-	-	-	-	-	-	-
MRPL52	0.783386	0.767776	-	-	-	-	-	-	-
MRPS11	-	-0.411099	-	-	-	-	-	-	-
MRPS14	5.85198	4.54257	-	-	-	-	-	-	-
MRPS2	-0.835629	-	-	-	-	-	-	-	-
MRPS23	-	-	0.554818	-	-	-	-	-	-
MRPS25	0.577709	0.487717	-	-0.566651	-	-	-	-	-
MSL2L1	-	-	-0.567122	-	-	0.310958	-	-	-
MSRA	-	-0.509387	-	-	-	-	-	-	-
MSRB2	-	-0.559139	0.478227	-	-	-	-	-	-
MT1E	0.823195	-	1.05279	-	-	-	-	-	-
MTCH1	-1.01072	-0.982059	-	-	-	-	-	-	-
MTHFD1	-0.565747	-0.411004	-	-	-	-	-	-	-
MTMR15	0.735561	0.510775	-	-	-	-	-	-	-
MTSS1	-	-0.881189	-	-	-	-	-	-	-
MTUS1	-	0.493685	-0.829313	-	-	0.302181	-	-	-
MUT	1.02077	-	-	-	-	-	-	-	-
MYCBP2	-	0.327768	-	-	-	-	-	-	-
MYL4	0.566851	-	-	-	-	-	-	-	-
MYL7	-0.442817	-0.331996	-	-	-	-	-	-	-
MYO18B	0.810574	-	-	-	-	-	-	-	-
MYOM2	-	0.68139	-	-	-	-	-	-	-
MYST2	-0.585673	-0.542413	-	-	-	-	-	-	-
NADSYN1	-	-0.537277	-	-	-	-	-	-	-
NAT13	-0.53703	-	-	-	-0.608446	-	-	-	-
NBLA00301	1.22419	0.997838	-	-	-	-	-	-	-
NCAPH2	-	0.551054	-	-	-	-	-	-	-
NDEL1	-0.666398	-0.428918	-	0.409839	0.575415	-	-	-	-
NDRG3	-0.610417	-	-	-	-	-	-	-	-
NDRG4	0.638201	-	-	-	-	-	-	-	-
NDUFA11	0.622831	-	0.611213	-	-	-	-	-	-
NDUFA4	-	-1.03511	0.76881	-	-	-	-	-	-
NDUFA4L2	0.87802	0.977979	-	-	-	-	-	-	-
NDUFA5	0.912891	-	-	-	-	-	-	-	-
NDUFB5	-	-0.748209	-	-	-	-	-	-	-
NDUFB6	-	-0.698916	-	-	-	-	-	-	-
NDUFB9	0.65747	-	-	-	-	-	-	-	-
NDUFC1	-	-	0.588126	-	-	-	-	-	-
NDUFS2	-0.843909	-0.926813	-	-	-	-	-	-	-
NDUFS5	-1.2163	-1.00565	-	-	-	-	-	-	-
NDUFV1	0.927988	0.846032	-	0.329843	-	-	-	-	-
NDUFV3	-0.673043	-0.775819	-	-	-	-	-	-	-
NEK2	-0.394181	-0.483181	-	-	-0.994232	-	-	-	T
NFKBIA	0.390427	0.651405	-	-	-	-	-	-	-
NFX1	0.389605	0.675349	-	-	0.561863	-	-	-	-
NFYB	-	-	0.850724	-	-	-	-	3.91667	-
NGDN	-	-0.775211	-	-	-	-	-	-	-
NIF3L1	-0.64437	-0.827629	-	-	-	-	-	-	-
NIP30	0.396621	0.591652	-	-	-	-	-	-	-
NIPA2	0.559801	-	-	-	-	-	-	-	-
NIPSNAP1	-	-0.517568	-	-	-	-	-	-	-
NKIRAS1	-0.788104	-	-	-	-	-	-	-	-
NMD3	-0.369891	-	-0.407838	-	-	-	-	10.9258	-
NNT	0.954142	-	0.63177	-	-	-	-	-	-
NOL1	-1.01323	-0.824408	-	-	-	-	-	-	-
NOL5A	-	-	-0.564111	-	-	-	-	-	-
NONO	-	-0.79789	0.680954	-	-	-	-	-	-
NOSIP	0.502402	0.340394	-	-	-	-	-	-	-
NP	-0.790419	-0.85613	-	-	-	-	-	-	-
NPM1	1.23886	0.775402	-	0.392362	-	-	-	-	-
NPPA	-0.505343	-	-	-	-	-	-	-	-
NQO2	-	-	0.598337	-	-	-	-	2.95833	-
NRAP	0.633631	-	-	-	-	-	-	-	-
NRG1	0.629067	0.698389	-	-	-	-	-	-	-
NRP1	0.980675	-	-	-	-1.07058	-	-	-	T
NSFL1C	-0.53273	-	-	-	-	-	-	-	-
NUBP2	0.874362	0.882466	-	-	-	-	-	-	-
NUDT22	-	-	-0.561457	-	-	-	-	-	-
NUDT3	5.56706	4.58113	-	-	-	-	-	-	-
NUDT4	-	-	0.687872	-	-	-	-	-	-
NUTF2	-1.12465	-1.09254	-	-	-	-	-	-	-
ODC1	-0.871374	-	-	-	-	-	-	-	-
OGN	-	0.394067	-	-	-	-	-	-	-
OGT	-	-0.705778	0.527531	-	-	-	-	-	-
OLFML2B	-	-0.458942	-	-	-	-	-	-	-
ONECUT2	-0.476346	-	-	-	-	-	-	-	-
OPRS1	-0.932229	-0.921591	-	-	-	-	-	-	-
OR2T4	-0.505541	-	-	-	-	-	-	-	-
OSGEPL1	-0.385751	-	-	-	-	-	-	-	-
OXCT1	1.33421	1.3151	-	-	0.847752	-	-	-	-
P2RY5	-0.740621	-	-	-	-	-	-	-	-
PABPC1	-	-0.859764	-	-	-	-	-	-	-
PAFAH1B2	-0.268389	-	-0.290205	-	-	-	-	-	-
PAH	-0.646906	-1.02315	-	-	0.528705	-	-	-	T
PALM2	-0.895395	-0.988742	-	-	-	-	-	-	-
PANK3	-0.584232	-0.70408	-	-	-	-	-	-	-
PAQR9	-0.762597	-	-0.687642	-	-2.14579	-	-	-	T
PBLD	-0.889853	-1.26322	-	-	-0.759112	-	-	-	-
PCDHA4	0.687546	0.932787	-	-	-	-	-	-	-
PCDHB17	-	-	0.533409	-	-	-	-	-	-
PCK1	3.47971	2.43845	-	0.619175	0.801983	-	-	-	T
PCOLCE	-0.366659	-	-0.512555	-	-	-	-	-	-
PCP4L1	0.992646	0.837899	-	0.668082	0.982785	-	-	-	T
PCSK6	-	-0.783378	0.646645	-	-	-	-	-	-
PCYOX1	-0.932829	-1.04441	-	-	-	-	-	-	-
PDCD4	-	-	0.803823	-	-	-	-	2.90588	-
PDCD5	-	-0.335705	0.445492	-	-	-	-	-	-
PDE12	-0.873502	-	-	-	-	-	-	-	-
PDE1C	-0.827453	-	-0.536119	-	-	-	-	-	-
PDK2	-	-0.39016	0.540907	-	-	-	-	-	-
PDLIM7	0.69621	0.764372	-	-	-	-	-	-	-
PDPK1	-	0.71296	-	-	-	-	-	-	-
PEMT	-1.31432	-1.54924	-	-	-	-	-	-	-
PET112L	-	-0.361527	-	-	-	-	-	-	-
PEX11B	0.950431	0.552461	-	-	-	-	-	-	-
PEX13	0.821247	-	0.556871	-	-	-	-	-	-
PEX19	0.976685	-	0.694813	-	-1.05725	-0.201712	0.425379	8.01436	T
PEX3	-	-1.03385	-	-	-	-	-	-	-
PEX5	-	-0.49235	-	-	-	-	-	-	-
PFDN6	-0.568843	-	-	-	-	-	-	-	-
PFKP	-0.631184	-	-	-	-	-	-	-	-
PFN1	-	-0.801661	-	-	-	-	-	-	-
PGAM2	-0.906801	-	-	-	-	-	-	-	-
PGD	-1.72264	-1.46478	-	-	-	-	-	-	-
PGS1	-0.498035	-0.505398	-	-	-	-	-	-	-
PH-4	0.563983	-	0.656994	-	-	-	-	-	-
PHB2	-	-0.998507	-	-	-	-	-	-	-
PHF23	-0.916987	-1.00973	-	-	-	-	-	-	-
PHKG1	-0.847042	-	-	-	-	-	-	-	-
PHTF1	1.36521	-	-	-	-	-	-	-	-
PHYH	-	-1.50984	-	-	-	-	-	-	-
PHYHD1	-0.884761	-	-	-	-	-	-	-	-
PIAS1	-0.666323	-	-	-	-	-	-	-	-
PIGF	-0.364108	-	-	-	0.504854	-	-	-	-
PIGP	-	-0.831264	0.464086	-	-	-	-	-	-
PIGY	0.796244	-	0.962403	-	-0.608888	-	-	-	-
PIK3C2A	-0.461303	-0.380471	-	-	-	-	-	-	-
PJA1	0.511043	0.524485	-	-	-	-	-	-	-
PKNOX1	-	0.526032	-	-	-	-	-	-	-
PKP2	-	-0.419248	0.465535	-	-	-	-	-	-
PLG	0.824897	-	0.821194	-	-	-	-	3.79167	-
PLS3	-	-0.571532	-	-	-	-	-	-	-
PMS1	-0.67901	-0.590488	-	-	-	-	-	-	-
PNPLA2	0.766149	-	0.603963	-	-1.00392	-	0.405905	10.2081	T
PNPLA8	-0.908473	-1.05046	-	-	-0.592303	-	-	-	T
POLD2	-	0.46193	-	-	-	-	-	-	-
POLR2E	-1.00455	-0.936312	-	-	-	-	-	-	-
POLR2G	1.19352	-	0.707335	-	-	-	-	-	-
PON1	-	-0.851771	-	-	-	-	-	-	-
POT1	-0.523274	-0.746368	-	-	-	-	-	-	-
PPCS	-0.786293	-	-	-	-1.57891	-	-	-	-
PPHLN1	0.286553	-	0.296891	-	-	-	-	-	-
PPIA	-	-	0.805604	-	-	-	-	-	-
PPM1E	0.682685	-	-	-	-	-	-	-	-
PPM1G	1.29477	1.09135	-	-	-	-	-	-	-
PPME1	0.915459	0.915085	-	-	-	-	-	-	-
PPP1CB	-0.762052	-	-	-	-	-	-	-	-
PPP1R10	-0.445002	-0.53187	-	-	-	-	-	-	-
PPP1R12B	0.614579	0.557063	-	-	-	-	-	-	-
PPP1R1B	0.615396	-	-	-	0.604521	-	-	-	-
PPP1R3C	-1.87108	-	-1.10621	-	1.88591	-	-	22.6674	T
PPP2R1A	-	-0.742005	-	-	-	-	-	-	-
PPP2R2A	-	0.857229	-	-	-	-	-	-	-
PPP2R3C	-0.575528	-0.817562	-	-	-	-	-	-	-
PPP2R5A	0.487245	-	0.506405	-	-	-	0.581901	-	-
PPP3R1	-	0.710906	-	-	-	-	-	-	-
PQLC1	0.563797	0.767394	-	-	-	-	-	-	-
PRCC	1.31285	1.27107	-	-	-	-	-	-	-
PRDX3	-	-0.665779	0.570339	-	-	-	-	-	-
PRDX6	-0.821014	-0.834123	-	-	-	-	-	-	-
PREB	-0.266342	-	-0.509987	-	-	-	-	-	-
PRELID1	-3.44305	-	-	-	-	-	-	-	-
PRG4	0.532693	-	-	-	-	-	-	-	-
PRICKLE4	-	-1.38332	0.796379	-	-	-	-	-	-
PRKCSH	0.539409	0.511421	-	-	-	-	-	-	-
PRODH	-1.66957	-1.38167	-	-	0.996768	-	-	-	T
PRPSAP1	0.830974	-	0.889941	-	-	-0.308719	-	9.267	-
PRR13	0.570916	-	-	-	-	-	-	-	-
PRRX1	-0.506176	-0.40081	-	-	-	-	-	-	-
PSENEN	-	-	0.795332	-	-	-	-	-	-
PSMB1	-1.10057	-	-	-	-	-	-	-	-
PSMB5	-	-0.607687	0.550987	-	-	-	-	-	-
PSMB6	0.821473	-	-	-	-	-	-	-	-
PSMB7	-0.736269	-0.70683	-	-	-	-	-	-	-
PSMD12	-	-1.07725	-	-	-	-	-	-	-
PSMD13	0.967245	-	-	-	-	-	-	-	-
PSMD8	-	-0.400584	0.334248	-	-	-	-	-	-
PSMD9	0.926577	0.645659	-	-	0.733396	-	-	-	T
PSME4	-1.05423	-0.965116	-	-	-	-	-	-	-
PSMF1	0.900161	-	-	-	-	-	-	-	-
PTEN	-0.669749	-0.774354	-	-	-	-	-	-	-
PTER	1.5157	-	-	-	0.832189	-	-	-	-
PTGDS	-	0.574406	-	-	-	-	-	-	-
PTGES3	-0.722241	-0.565489	-	-	-	-	-	-	-
PTMS	-	-1.03545	0.775335	-	-	-	-	-	-
PTPN9	-0.799561	-	-	-	-	-	-	-	-
PUM1	-	-0.360677	0.34138	-	-	-	-	-	-
PXMP2	-	-0.618954	0.546885	-	-	-	-	-	-
PYCR2	-0.411141	-0.697172	-	-	-	-	-	-	-
QDPR	-	-0.86411	0.581316	-	-	-	-	1.93943	-
QKI	-0.425277	-	-	-	-	-	-	-	-
QSOX2	-0.601457	-0.476668	-	-	-	-	-	-	-
RAB1B	-	-0.428309	0.442502	-	-	-	-	12.5833	-
RAB3A	0.504405	0.519682	-	-	-	-	-	-	-
RAB3C	-	0.489241	-	-	-	-	-	-	-
RAB6A	-	-	0.626608	-	-	-	-	-	-
RABL3	-0.492724	-0.541054	-	-	-	-	-	-	-
RAD21	-	0.616105	-	-	-	-	-	-	-
RANBP1	-0.723204	-0.612843	-	-	-	-	-	-	-
RANBP2	-	-0.495144	0.353972	-	-	-	-	-	-
RANBP5	-0.45746	-0.52158	-	-	-	-	-	-	-
RAPGEF1	-0.471818	-	-0.399641	-	-	-	-	-	-
RBBP7	0.541729	-	-	-	-	-	-	-	-
RBM16	0.503135	-	-	-	-	-	-	-	-
RBM25	-	-0.42452	0.623422	-	-	-	-	-	-
RBM4	-	0.51858	-	-	-	-	-	-	-
RBM42	1.70686	1.92879	-	-	-	-	-	-	-
RBM5	0.640223	-	-	-	-	-	-	-	-
RBMS1	0.859462	0.853295	-	-	-	-	-	-	-
RBP5	-0.591231	-0.841973	-	-	-	-	-	-	-
RCHY1	0.553696	0.616351	-	-	-	-	-	-	-
RCL1	0.892186	-	0.804536	-	-	-	-	6.83333	-
RDH13	-0.979222	-0.929723	-	-	-	-	-	-	-
RELN	-	-	0.641331	-	-	-	-	-	-
REPS2	0.678198	-	-	-	-	-	-	-	-
REV1	0.657572	-	-	-	0.519582	-	-	-	-
RFC1	0.570368	-	-	-	-	-	-	-	-
RG9MTD1	-	-	-0.574547	-	-	-	-	-	-
RGN	-	-1.26289	-	-	-	-	-	-	-
RGS14	-0.402937	-0.439519	-	-	-	-	-	-	-
RGS3	0.549346	0.546839	-	-	-	-	-	-	-
RHBDD3	-0.855655	-	-	-	-	-	-	-	-
RHOG	-	-0.362634	0.388244	-	-	-	-	-	-
RIMS2	-	-0.49317	0.656957	-	-	-	-	-	-
RIT1	1.17394	-	-	-	-	-	-	-	-
RMND1	-	-0.766621	-	-	-	-	-	-	-
RMND5A	0.474945	-	-	-	-	-	-	-	-
RNASEK	0.658683	-	-	-	-	-	-	-	-
RND3	-	-0.6363	-	-	-	-	-	-	-
RNF111	-0.429643	-	-	-	-	-	-	-	-
RNF123	-0.654751	-	-0.492925	-	-	-	-	-	-
RNF2	-	-	-0.372878	-	-	-	-	-	-
RNF8	0.636069	-	0.706434	-	-	-	-	2.16667	-
ROCK1	-0.527957	-0.67822	-	-	-	-	-	-	-
RP11-529I10.4	-0.655062	-	-	-	-	-	-	-	-
RPA2	-0.454488	-	-	-	-	-	-	-	-
RPL10	-	-0.573149	0.675253	-	-	-	-	-	-
RPL10A	0.930653	-	1.11633	-	-	-	-	-	-
RPL12	-	-1.35049	0.915997	-	-	-	-	-	-
RPL18A	0.657298	-	0.980708	-	-	-	-	-	-
RPL22	-	-	0.587419	-	-	-	-	5.91667	-
RPL23A	-	-	0.736586	-	-	-	-	-	-
RPL27	-	-0.533094	0.628676	-	-	-	-	-	-
RPL27A	-	-	0.62801	-	-	-	-	-	-
RPL28	-	-	0.494496	-	-	-	-	-	-
RPL3	1.03661	-	1.01205	-	-	-	-	-	-
RPL30	-	-	0.711669	-	-	-	-	16.3333	-
RPL36A	0.833451	-	-	-	-	-	-	-	-
RPL38	-	-	0.622121	-	-	-	-	-	-
RPL41	-	-0.697205	0.897971	-	-	-	-	23.5833	-
RPL7L1	-0.360029	-	-	-	-	-	-	-	-
RPL9	0.799388	-	-	-	-	-	-	-	-
RPS12	-	-	0.599078	-	-	-	-	-	-
RPS15A	-	-0.697259	0.828143	-	-	-	-	-	-
RPS27A	-	-0.931452	-	-	-	-	-	-	-
RPS6	-	-0.481738	0.57053	-	-	0.205355	-	-	-
RPS6KB1	-	-0.42449	-	-	-	-	-	-	-
RRP15	1.08711	1.07847	-	-	-0.576763	-	-	-	T
RTN3	-0.498999	-0.58287	-	-	-	-	-	-	-
RUFY1	-0.346595	-0.652958	-	-	-	-	-	-	-
RUNX1T1	-	-0.840598	-	-	-	-	-	-	-
RWDD3	-0.416137	-	-0.348345	-	0.535287	-	-	-	T
S100A4	0.84792	0.841267	-	-	-	-	-	-	-
SAC	-	-0.85643	0.612305	-	-	-	-	-	-
SAMM50	-0.431268	-0.641871	-	-	-	-	-	-	-
SAPS3	1.09839	0.878698	-	-	-	-	-	-	-
SAT1	1.16392	-	0.589466	-	-	-	-	5.89199	-
SAT2	0.702318	-	-	-	-	-	-	-	-
SC4MOL	-1.43709	-1.30764	-	-	2.21663	-	-	-	-
SCD	-2.51839	-2.58219	-	-	-	-	-	-	-
SCG5	-	0.59762	-	-	-	-	-	-	-
SCHIP1	-	-	-0.550366	-	-	-	-	-	-
SCN1B	0.857255	1.06215	-	-	-	-	-	-	-
SCYE1	0.756489	0.661088	-	-	-	-	-	-	-
SCYL1	-	0.261978	-0.250169	-	-	-	-	-	-
SCYL2	0.296202	0.478232	-	-	-1.73562	-	-	-	T
SDCBP	-0.913819	-	-0.495783	-	-	-	0.425465	-	-
SDCCAG10	-0.824292	-	-	-	-	-	-	-	-
SDCCAG3	0.913648	0.599331	-	-	-	-	-	-	-
SDF2L1	0.584105	0.549571	-	-	-	-	-	-	-
SDHA	-	-	0.51369	-	-	-	-	-	-
SDHD	-	-0.563703	0.525016	-	-	-	-	-	-
SEC11C	-	-0.839918	-	-	-	-	-	-	-
SEC14L3	0.504642	-	0.807877	-	-	-	-	-	-
SEC24C	-0.375193	-0.319615	-	-	-	-	-	-	-
SEMA4D	-0.841092	-0.675676	-	-	-	-	-	-	-
SEPT7	-	-0.842201	-	-	-	-	-	-	-
SERHL	-	-0.610367	0.617426	-	-	-	-	-	-
SERINC3	-0.650263	-	-	-	-	-	-	-	-
SERPINA1	-	-0.814098	-	-	-	-	-	-	-
SERPINA3	0.673651	-	0.55205	-	-	-	-	-	-
SERPINA7	0.558422	-	-	-	-1.51899	-	-	-	-
SERPINB6	0.516075	0.563627	-	-	-	-	-	-	-
SERPINF1	-	-	0.988627	-	-	-	-	-	-
SERPINI1	-	0.518958	-	-	-	-	-	-	-
SET	-	-0.367756	-	-	-	-	-	-	-
SETD3	-0.44003	-0.555039	-	-	-	-	-	-	-
SETD7	-0.447728	-0.39539	-	-	1.31555	-	-	-	-
SF3A3	-0.973069	-0.985023	-	-	-	-	-	-	-
SF3B1	0.714217	-	0.691019	-	-	-0.0993059	-	-	-
SF3B2	5.60123	4.73463	-	-	-	-	-	-	-
SFRS1	-0.587829	-	-0.534383	-	-	-	-	21.946	-
SFRS2IP	1.11975	0.870196	-	-	-	-	-	-	-
SFRS4	-0.704097	-	-	-	-	-	-	-	-
SFXN2	1.13665	-	-	-	-	-	-	-	-
SFXN5	-0.443023	-0.295345	-	-	-	-	-	-	-
SGCB	-0.309388	-	-0.304279	-	-	-	-	-	-
SGK1	-0.985048	-1.47404	-	-	-	-	-	-	-
SGSM2	-	-	-0.308502	-	-	-	-	-	-
SH3BGRL3	0.708985	-	-	-	-	-	-	-	-
SHANK2	0.973668	-	0.945814	-	-	-	-	-	-
SHMT2	-	-0.771229	-	-	-	-	-	-	-
SKP1	-	-0.786185	-	-	-	-	-	-	-
SLAMF9	-0.833646	-0.659501	-	-	-	-	-	-	-
SLC10A1	-	-1.0521	0.937022	-	-	-	-	11.4836	-
SLC16A12	0.81149	1.14235	-	-	0.996837	-	-	-	-
SLC22A1	-	-0.683803	-	-	-	-	-	-	-
SLC24A2	0.491742	-	-	-	-	-	-	-	-
SLC25A11	0.798096	0.689884	-	-	-	-	-	-	-
SLC25A13	-	-0.905499	-	-	-	-	-	-	-
SLC25A3	1.006	0.850946	-	-	-	-	-	-	-
SLC25A4	1.4254	1.02371	-	-	0.601437	-	-	-	-
SLC25A6	-	-	0.759543	-	-	-	-	-	-
SLC27A2	1.04332	-	0.966115	-	-0.631394	-	-	10.25	T
SLC27A5	-0.757048	-0.806407	-	-	-	-	-	-	-
SLC30A6	-	-0.810392	0.507734	-	-	-	-	-	-
SLC35B1	-	0.446808	-	-	-	-	-	-	-
SLC37A4	-0.656866	-0.651389	-	0.661959	0.561443	-	-	-	T
SLC3A2	0.532324	-	-	-	-	-	-	-	-
SLC6A1	-	0.620335	-	-	-	-	-	-	-
SLC9A3R1	-0.76733	-1.04522	-	-	0.679023	-	-	-	T
SLCO1A2	0.652788	0.469367	-	-	-	-	-	-	-
SLCO1B3	1.50597	-	-	-	-	-	-	-	-
SLITRK2	-	-0.474242	-	-	-	-	-	-	-
SLK	-	-	-0.297289	-	-	-	-	-	-
SLMAP	0.669006	0.600994	-	-	-	-	-	-	-
SLMO1	-	0.443547	-	-	-	-	-	-	-
SMAD5	-0.668652	-	-0.79844	-	-	-	-	-	-
SMARCD3	-0.601025	-	-	-	-	-	-	-	-
SMC3	0.755706	-	-	-	-	-	-	-	-
SMC5	2.03167	-	-	-	0.642177	-	-	-	-
SMOC1	-	-0.818949	-	-	-	-	-	-	-
SNAPC2	0.716139	-	-	-	-	-	-	-	-
SND1	-	-0.881197	-	-	-	-	-	-	-
SNF8	1.09331	0.912643	-	-	-	-	-	-	-
SNORD7	0.476533	0.449333	-	-	-	-	-	-	-
SNRK	-0.873059	-	-	-	-	-	-	-	-
SNX3	-	-1.17087	-	-	-	-	-	-	-
SON	-	-0.808714	-	-	-	-	-	-	-
SORD	-0.43373	-0.849429	0.415699	-	0.658282	-	-	14.0276	T
SOX9	-0.513354	-0.447415	-	-	-	-	-	-	-
SP4	-0.720041	-	-	-	-	-	-	-	-
SPAG5	-1.21663	-	-	-	-	-	-	-	-
SPAST	0.741742	-	-	-	-	-	-	-	-
SPATA7	-	-	0.504883	-	-	-	-	-	-
SPCS1	-	-0.733564	0.701149	-	-	-	-	-	-
SPOP	-0.869547	-	-0.68985	-	-	-	-0.265187	22.6289	-
SPOPL	-0.588543	-	-	-	-	-	-	-	-
SPTBN1	-	-0.69354	-	-	-	-	-	-	-
SPTLC3	-	0.427609	-	-	-	-	-	-	-
SQRDL	-	-0.651019	-	-	-	-	-	-	-
SRA1	0.51496	-	-	-	-	-	-	-	-
SRD5A2	-	-0.86734	-	-	-	-	-	-	-
SRP14	-	-0.499923	-	-	-	-	-	-	-
SRP19	0.559981	-	-	-	-	-	-	-	-
SRPK2	0.503368	0.531106	-	-	0.582906	-	-	-	-
SRPR	-0.542131	-	-0.62697	-	-	-	-	-	-
SRR	0.935321	-	-	-	-	-	-	-	-
SRRD	0.946414	0.523023	0.423391	-	-	-	-	-	-
SRRM1	-	-	0.577267	-	-	-	-	-	-
SSB	-0.762159	-	-	-	-	-	-	-	-
SSBP1	0.877495	-	-	-	-	-	-	-	-
SSBP2	0.363617	-	-	-	-	-	-	-	-
SSNA1	-0.301611	-	-	-	-	-	-	-	-
SSPN	-0.781042	-	-	-	0.659552	-	-	-	-
ST3GAL6	-	-0.950781	-	-	-	-	-	-	-
ST7L	-	-0.649593	-	-	-	-	-	-	-
STAM	0.532117	-	0.490197	-	-	-	-	-	-
STARD3	0.42866	0.320863	-	-	-	-	-	-	-
STK11	-0.591061	-	-	-	-	-	-	-	-
STK17A	-	0.810305	-0.47097	-	-	-	-	-	-
STK39	0.69798	0.643409	-	-	-	-	-	-	-
STOML1	-0.788173	-0.803661	-	-	-	-	-	-	-
STRBP	4.0157	6.65921	-	-	-	-	-	-	-
STX10	-0.627137	-0.518405	-	-	-	-	-	-	-
STX12	0.941659	0.658659	-	-	-	-	-	-	-
STX8	0.939343	0.769184	-	-	-	-	-	-	-
SUCLG1	-0.731857	-1.06037	-	0.315828	-	-	-	-	-
SUGT1	-0.583896	-	-	-	-	-	-	-	-
SULT1A1	-0.694022	-1.23267	-	-	-	-	-	-	-
SULT1A2	-	-0.8152	-	-	-	-	-	-	-
SUMO3	0.418567	-	0.410231	-	-	-	-	0.276659	-
SUPT5H	-0.47637	-0.561001	-	-	-	-	-	-	-
SURF4	-	-0.687759	-	-	-	-	-	-	-
SYF2	-	-	0.451224	-	-	-	-	-	-
SYNC1	0.46627	0.557675	-	-	-	-	-	-	-
SYNCRIP	-1.26906	-0.924915	-	-	-	-	-	-	-
SYNE1	3.70502	4.0529	-	-	-	-	-	-	-
SYT4	-	0.324386	-	-	-	-	-	-	-
SYTL1	0.854207	0.918463	-	-	-	-	-	-	-
SYTL3	-0.551823	-0.561583	-	-	-	-	-	-	-
TALDO1	-1.34561	-1.45259	-	-	-	-	-	-	-
TARDBP	-0.93354	-	-0.869787	-	-	0.444361	-	23.3402	-
TAX1BP1	1.06407	-	0.676956	-	-	-	-	7.03767	-
TBC1D22A	0.485676	-	-	-	-	-	-	-	-
TBC1D5	-	-0.96112	0.608405	-	-	-	-	-	-
TBC1D9	-0.449077	-0.547792	-	-	-	-	-	-	-
TBCD	-0.684863	-	-	-	-	-	-	-	-
TBCE	-0.743031	-0.693345	-	-	-	-	-	-	-
TCERG1L	0.791031	0.652267	-	-	-	-	-	-	-
TCF20	-0.487806	-	-	-	-	-	-	-	-
TEF	0.871732	-	0.578764	-	-	-	0.585242	11.1481	-
TFB2M	-1.90929	-1.44913	-	-	-	-	-	-	-
THOC1	-	4.3055	-	-	-	-	-	-	-
THOC2	-	-1.10878	-	-	-	-	-	-	-
THRA	0.582233	-	0.335506	-	-	-0.246693	-	0.175543	-
THRAP3	-	-	0.843214	-	-	-0.261257	-	5.24665	-
THRSP	-1.89342	-2.79138	0.897963	-	1.917	-	-	14.8999	T
TIAF1	-0.452067	-0.639815	-	-	-	-	-	-	-
TIMM9	-	-	-0.365029	-	-	-	-	-	-
TKT	-1.1639	-1.38127	-	-	-	-	-	-	-
TLE3	-0.412793	-	-0.395243	-	-	-	-	-	-
TLK2	-	-	-0.534884	-	-	0.168556	-	-	-
TM2D1	-	0.614797	-	-	-	-	-	-	-
TM2D3	0.866555	0.806434	-	-	-	-	-	-	-
TM4SF4	-	-0.966493	-	-	-	-	-	-	-
TM6SF1	-	-0.894418	1.04879	-	-	-	-	-	-
TM6SF2	-	-0.750592	-	-	-	-	-	-	-
TMCO1	1.09409	0.831967	-	-	-	-	-	-	-
TMED10	-	-0.56504	0.517443	-	-	-	-	-	-
TMEM106B	0.58852	-	0.451617	-	-	-	0.543866	-	-
TMEM147	1.02358	-	-	-	-	-	-	-	-
TMEM14A	0.867899	-	-	-	0.659251	-	-	-	-
TMEM14C	-	-1.0858	-	-	-	-	-	-	-
TMEM151B	-	-0.864219	-	-	-	-	-	-	-
TMEM168	0.979078	0.654607	-	-	-	-	-	-	-
TMEM16D	0.407115	0.462695	-	-	-	-	-	-	-
TMEM16K	1.35879	1.2423	-	-	-	-	-	-	-
TMEM205	-	-	0.688659	-	-	-	-	-	-
TMEM30A	1.12443	-	-	-	-	-	-	-	-
TMEM32	6.19912	7.40783	-	-	-	-	-	-	-
TMEM34	-	-	-0.466424	-	-	-0.171148	-	-	-
TMEM47	-	-	0.585063	-	-	0.288556	-	-	-
TMEM50B	-0.979914	-0.432137	-0.547777	-	-	-	-	-	-
TMEM53	-	-0.509755	0.500674	-	-	-0.3203	-	-	-
TMEM59	-	-0.614435	0.643744	-	-	-	-	16.6667	-
TMEM85	-	-0.775227	-	-	-	-	-	-	-
TMEM87A	-	-0.691571	0.430511	-	-	-	-	-	-
TMEM87B	0.404315	0.493024	-	-	-	-	-	-	-
TNKS	0.91503	0.894468	-	-	-	-	-	-	-
TNNT2	-	0.612706	-	-	-	-	-	-	-
TOB1	-	-1.47824	1.0132	-	-	-	-	-	-
TOMM20	0.666241	-	-	-	-	-	-	-	-
TOMM34	-0.840841	-	-	-	-	-	-	-	-
TOPBP1	-	0.531721	-	-	-	-	-	-	-
TOR3A	-	0.47612	-	-	-	-	-	-	-
TP53INP1	-	1.85673	-1.60819	-	-	-	-	-	-
TPD52L1	-0.714469	-	-0.484351	-	-	-	-	-	-
TPP2	-	-0.493911	0.531441	-	-	-	-	2.0677	-
TPPP	-0.545887	-0.414911	-	-	-	-	-	-	-
TPPP3	-	-0.481978	-	-	-	-	-	-	-
TPR	0.465435	0.560382	-	-	-	-	-	-	-
TPST1	-	-0.616919	-	-	-	-	-	-	-
TPT1	1.19382	-	0.822506	-	-	-	-	-	-
TRAF3IP3	0.569496	0.605133	-	-	-	-	-	-	-
TRAM1	1.08016	1.05578	-	-	-	-	-	-	-
TRAPPC2L	0.756966	-	-	-	-	-	-	-	-
TRAPPC6B	0.860397	0.683254	-	-	-	-	-	-	-
TRIM28	0.34697	0.379214	-	-	0.541519	-	-	-	-
TRPM7	-	-0.462056	0.561869	-	-	-	-	-	-
TSC22D3	-1.59508	-	-	-	1.15746	-	-	-	-
TSFM	-	-0.800167	-	-	-	-	-	-	-
TSN	-	-0.512896	0.458889	-	-	-	-	-	-
TSR1	0.309865	0.375092	-	-	-	-	-	-	-
TSSC1	0.530799	0.489881	-	-	-	-	-	-	-
TSTA3	0.649872	-	-	-	-	-	-	-	-
TTBK1	0.524643	-	-	-	-	-	-	-	-
TTC3	-0.68637	-0.719706	-	-	-	-	-	-	-
TTC32	0.554169	-	-	-	-	-	-	-	-
TTC4	0.511398	0.605907	-	-	-	-	-	-	-
TTLL11	0.675266	0.61925	-	-	-	-	-	-	-
TTR	-	-1.3173	0.749459	-	-	-	-	0.47041	-
TUBB2C	-0.426636	-0.401797	-	-	-	-	-	-	-
TUBG2	-0.653031	-0.803659	-	-	-	-	-	-	-
TUSC2	0.605453	0.75771	-	-	-	-	-	-	-
TXLNA	-	0.736544	-	-	-	-	-	-	-
TXNDC4	0.824017	-	-	-	-	-	-	-	-
TYMS	0.809743	0.570339	-	-	-	-	-	-	-
TYRO3	-0.5372	-	-0.388683	-	-	-	-	-	-
TYW1	0.818278	0.801668	-	-	-	-	-	-	-
UBAP1	-	-1.05873	-	-	-	-	-	-	-
UBE2G2	0.455418	0.520804	-	-	-	-	-	-	-
UBE2I	0.846122	-	-	-	-	-	-	-	-
UBE2L3	-0.773113	-0.655146	-	-	-	-	-	-	-
UBE2R2	-0.71572	-0.673057	-	-	-	-	-	-	-
UBIAD1	0.519565	0.563759	-	-	-0.72912	-	-	-	T
UBL4A	0.72682	-	-	-	-	-	-	-	-
UBQLN1	-1.28181	-0.669015	-0.612798	-	-	0.217549	-0.293838	22.3271	-
UBR4	-0.642577	-0.631447	-	-	-	-	-	-	-
UBXD1	0.934367	0.682338	-	-	-	-	-	-	-
UCP2	0.491812	-	-	-	-	-	-	-	-
UGP2	-0.740845	-1.23371	-	-	1.02909	-	-	-	-
UGT1A6	-	-0.979798	-	-	-	-	-	-	-
UGT1A7	-	-0.922361	-	-	-	-	-	-	-
UGT1A8	-	-0.843076	0.652344	-	-	-	-	-	-
UGT1A9	-0.617993	-0.914116	-	-	-	-	-	-	-
UGT2B11	-0.922198	-1.4966	-	-	-	-	-	-	-
UGT2B17	-1.75558	-1.62122	-	-	-	-	-	-	-
UGT2B4	-1.55168	-1.97375	-	-	-	-	-	-	-
UGT2B7	-0.846306	-1.42327	-	-	-	-	-	-	-
UHRF2	-0.467262	-	-	-	-	-	-	-	-
UMPS	-	-	0.91431	-	-	0.242115	-	-	-
UNC13C	0.392021	0.44735	-	-	-	-	-	-	-
UNC84A	1.10718	0.701447	-	-	-	-	-	-	-
UPRT	0.843963	-	-	-	-	-	-	-	-
UQCRC2	-1.16418	-1.20631	-	-	-	-	-	-	-
UROD	1.13492	0.923256	-	-	-	-	-	-	-
USF1	-	-	-0.35802	-	-	-	-	-	-
USP15	1.12046	1.13314	-	-	-	-	-	-	-
USP30	-	-0.537338	-	-	-	-	-	-	-
UTP18	1.05871	-	-	-	-	-	-	-	-
UTRN	-0.74993	-	-	-	-	-	-	-	-
UXS1	-0.67159	-0.754775	-	-	-	-	-	-	-
VAMP8	-0.873089	-	-	-	-	-	-	-	-
VAPA	-0.684048	-	-	-	-	-	-	-	-
VAV3	0.627744	0.585594	-	-	-	-	-	-	-
VBP1	-	-0.898708	-	-	-	-	-	-	-
VCAN	0.428245	0.544973	-	-	-	-	-	-	-
VDAC1	-	-0.732152	0.813459	-	-	-	-	-	-
VLDLR	-	-1.22951	0.809637	-	-	-	-	-	-
VPS54	-0.271869	-0.350739	-	-	-	-	-	-	-
VSNL1	-	-0.928337	0.685043	-	-	-	-	-	-
VTN	-	-1.19661	-	-	-	-	-	-	-
WBP11	1.11973	0.697865	-	-	-	-	-	-	-
WDFY3	-0.5067	-	-	-	-	-	-	-	-
WDR26	0.639647	-	0.674836	-	-	-	-	-	-
WEE1	0.833461	0.812811	-	-	-	-	-	-	-
WNK1	-0.479966	-	-	-	-	-	-	-	-
WWP1	-	-	0.622551	-	-	-	-	-	-
XPO6	-	3.62578	-	-	-	-	-	-	-
XRN1	-0.308643	-	-0.403337	-	-	-	-	-	-
YIF1A	0.887148	-	-	-	-	-	-	-	-
YIPF4	0.531892	-	0.611162	-	-	-	-	-	-
YPEL3	-	-	0.76529	-	-	-	-	4.24963	-
YPEL5	-	-0.59234	0.602625	-	-	-	-	-	-
YWHAQ	0.494789	-	-	-	-	-	-	-	-
YWHAZ	-0.697775	-	-	-	-	-	-	-	-
ZAK	-0.894718	-0.82849	-	-	-	-	-	-	-
ZBTB16	-	0.475843	-0.421894	-	-	1.40776	-	-	-
ZBTB48	0.540117	-	-	-	-	-	-	-	-
ZC3H15	-0.745999	-	-	-	-	-	-	-	-
ZC3H7B	0.667811	-	-	-	-	-	-	-	-
ZDHHC17	-0.615093	-0.438397	-	-	-	-	-	-	-
ZDHHC4	-0.683353	-0.755634	-	-	-	-	-	-	-
ZFAND2B	-0.672768	-	-	-	-	-	-	-	-
ZFHX4	0.781609	0.862291	-	-	-	-	-	-	-
ZFP91	-	-0.670457	0.523513	-	-	-	-	10.3333	-
ZFYVE21	0.622861	-	0.708443	-	-	-	-	0.666667	-
ZNF207	-	0.379242	-0.479788	-	-	-	-	-	-
ZNF263	-	0.654196	-	-	-	-	-	-	-
ZNF354A	-	-	-0.43164	-	-	-	-	-	-
ZNF385B	-	0.558729	-	-	-	-	-	-	-
ZNF512	0.704243	-	0.739519	-	-	-	-	-	-
ZNF513	-0.378024	-	-0.355185	-	-	-	-	-	-
ZNF540	-	-0.74163	0.696015	-	-	-	-	-	-
ZNF606	0.457437	0.599303	-	-	-	-	-	-	-
ZNF644	-0.513187	-	-	-	-	-	-	-	-
ZNF664	-	-0.702294	0.670249	-	-	-	-	-	-
ZNF800	0.352507	-	-	-	-	-	-	-	-
ZSWIM7	-0.515484	-	-	-	-	-	-	-	-
ZZZ3	-	0.677985	-	-	-	-	-	-	-
